# Supplementary material for: Proteomic profiling of extracellular vesicles derived from human serum for the discovery of biomarkers in Avascular necrosis
Source: Clin Proteomics. 2024 Jun 2;21:39. doi: 10.1186/s12014-024-09489-2 (PMC11145856; doi:10.1186/s12014-024-09489-2)
Supplement: Supplementary file 1 — Supplementary Material 1 [file 12014_2024_9489_MOESM1_ESM.xlsx]

## Sheet: Table S1
Table S1. List of proteins reported according to fold change, p-value, normalized data(log2), raw data
				Fold change	p-value	Average of normalized data (log2)		Normalized data (log2)						Raw data						Annotation
ID	Protein name	Accession	Description	AVN /CON	AVN /CON	AVN	CON	AVN01	AVN02	AVN03	CON01	CON02	CON03	AVN01	AVN02	AVN03	CON01	CON02	CON03	Entrez Gene ID	Function	Coverage [%]	# Peptides	# PSMs	# Unique Peptides	# AAs	MW [kDa]	calc. pI
1	APOB	P04114	Apolipoprotein B-100 OS=Homo sapiens OX=9606 GN=APOB PE=1 SV=2	1.107	0.90317	33.0053	32.9785	33.4592	32.2432	33.0627	33.1602	32.8403	32.9154	8.90378e+09	3.36762e+09	8.97149e+09	9.10324e+09	7.08689e+09	6.79611e+09	338	Apolipoprotein B is a major protein constituent of chylomicrons (apo B-48), LDL (apo B-100) and VLDL (apo B-100). Apo B-100 functions as a recognition signal for the cellular binding and internalization of LDL particles by the apoB/E receptor.	60	221	5668	221	4563	515.3	7.05
2	C3	P01024	Complement C3 OS=Homo sapiens OX=9606 GN=C3 PE=1 SV=2	1.509	0.254729	34.9185	34.2868	35.3959	34.1918	34.9235	34.3328	34.1934	34.3299	3.40862e+10	1.29986e+10	3.25851e+10	2.05202e+10	1.81046e+10	1.81157e+10	718	C3 plays a central role in the activation of the complement system. Its processing by C3 convertase is the central reaction in both classical and alternative complement pathways. After activation C3b can bind covalently, via its reactive thioester, to cell surface carbohydrates or immune aggregates.; FUNCTION: Derived from proteolytic degradation of complement C3, C3a anaphylatoxin is a mediator …	82	140	10151	140	1663	187	6.4
3	A2M	P01023	Alpha-2-macroglobulin OS=Homo sapiens OX=9606 GN=A2M PE=1 SV=3	1.329	0.261656	34.1168	33.3801	33.8111	34.7738	33.4133	33.2535	33.4008	33.4771	1.13639e+10	1.94584e+10	1.14393e+10	9.71137e+09	1.04519e+10	1.00314e+10	2	Is able to inhibit all four classes of proteinases by a unique 'trapping' mechanism. This protein has a peptide stretch, called the 'bait region' which contains specific cleavage sites for different proteinases. When a proteinase cleaves the bait region, a conformational change is induced in the protein which traps the proteinase. The entrapped enzyme remains active against low molecular weight s…	71	87	6775	79	1474	163.2	6.46
4	ALB	P02768	Albumin OS=Homo sapiens OX=9606 GN=ALB PE=1 SV=2	0.878	0.32887	36.6481	36.9311	36.1128	36.9598	36.7442	36.9325	36.9738	36.8857	5.60261e+10	8.85412e+10	1.15107e+11	1.24384e+11	1.24384e+11	1.06526e+11	213	Binds water, Ca(2+), Na(+), K(+), fatty acids, hormones, bilirubin and drugs (Probable). Its main function is the regulation of the colloidal osmotic pressure of blood (Probable). Major zinc transporter in plasma, typically binds about 80% of all plasma zinc (PubMed:19021548). Major calcium and magnesium transporter in plasma, binds approximately 45% of circulating calcium and magnesium in plasma…	88	78	17367	20	609	69.3	6.28
5	C4A	P0C0L4	Complement C4-A OS=Homo sapiens OX=9606 GN=C4A PE=1 SV=2	1.315	0.303035	28.6603	28.1529	29.1289	28.0065	28.6323	27.9177	28.2776	28.2373	4.42607e+08	1.7863e+08	4.16075e+08	240465098	2.99878e+08	2.6547e+08	720	Non-enzymatic component of C3 and C5 convertases and thus essential for the propagation of the classical complement pathway. Covalently binds to immunoglobulins and immune complexes and enhances the solubilization of immune aggregates and the clearance of IC through CR1 on erythrocytes. C4A isotype is responsible for effective binding to form amide bonds with immune aggregates or protein antigens…	66	88	3661	1	1744	192.7	7.08
6	C4A	A0A0G2JPR0	C4a anaphylatoxin OS=Homo sapiens OX=9606 GN=C4A PE=1 SV=1	1.181	0.553138	32.8019	32.4256	33.4082	32.0601	32.617	32.1927	32.3768	32.6672	8.59444e+09	2.96629e+09	6.58722e+09	4.65515e+09	5.13947e+09	5.72198e+09	.	-	65	88	3662	0	1744	192.8	7.03
7	C4B_2	A0A0G2JL54	C4a anaphylatoxin OS=Homo sapiens OX=9606 GN=C4B_2 PE=1 SV=1	0.795	0.546994	27.0402	26.6084	27.7722	26.4449	26.4778	25.7287	26.8097	26.9945	1.72829e+08	6.05154e+07	9.34558e+07	5.27357e+07	1.08407e+08	1.12172e+08	.	-	65	85	3355	2	1698	187.6	7.33
8	C4A	A0A140TA32	C4a anaphylatoxin OS=Homo sapiens OX=9606 GN=C4A PE=1 SV=1	.	.	.	.	.	.	.	.	.	.	.	.	.	.	.	.	.	-	66	86	3377	0	1698	187.6	7.12
9	ALB	B7WNR0	Albumin OS=Homo sapiens OX=9606 GN=ALB PE=1 SV=1	1.701	0.489566	21.4304	20.6787	22.1392	20.0344	21.4093	20.3207	.	20.9652	3.4828e+06	711369	2785065	1.24203e+06	.	1717485	.	-	85	59	13227	1	494	56.2	7.14
10	TF	P02787	Serotransferrin OS=Homo sapiens OX=9606 GN=TF PE=1 SV=3	1.024	0.875642	33.007	32.9745	32.694	33.1959	33.0843	33.2137	32.5892	33.0504	5.23892e+09	6.51806e+09	9.10699e+09	9.44738e+09	5.95505e+09	7.46262e+09	7018	Transferrins are iron binding transport proteins which can bind two Fe(3+) ions in association with the binding of an anion, usually bicarbonate. It is responsible for the transport of iron from sites of absorption and heme degradation to those of storage and utilization. Serum transferrin may also have a further role in stimulating cell proliferation.; FUNCTION: (Microbial infection) Serves as a…	77	57	3226	57	698	77	7.12
11	CP	P00450	Ceruloplasmin OS=Homo sapiens OX=9606 GN=CP PE=1 SV=1	1.677	0.177462	30.9461	30.3318	31.2492	30.3516	31.0887	30.344	30.3429	30.3082	1.92439e+09	9.07601e+08	2.28371e+09	1.29254e+09	1.25506e+09	1.11537e+09	1356	Ceruloplasmin is a blue, copper-binding (6-7 atoms per molecule) glycoprotein. It has ferroxidase activity oxidizing Fe(2+) to Fe(3+) without releasing radical oxygen species. It is involved in iron transport across the cell membrane. Provides Cu(2+) ions for the ascorbate-mediated deaminase degradation of the heparan sulfate chains of GPC1. May also play a role in fetal lung development or pulmo…	69	53	1252	53	1065	122.1	5.72
12	FN1	P02751-1	Isoform 1 of Fibronectin OS=Homo sapiens OX=9606 GN=FN1	2.083	0.0880857	30.5334	28.9957	31.2865	30.0886	29.7475	28.7512	29.0301	29.1742	1.97479e+09	7.56367e+08	9.01322e+08	4.28512e+08	5.0521e+08	5.08229e+08	.	Fibronectins bind cell surfaces and various compounds including collagen, fibrin, heparin, DNA, and actin. Fibronectins are involved in cell adhesion, cell motility, opsonization, wound healing, and maintenance of cell shape. Involved in osteoblast compaction through the fibronectin fibrillogenesis cell-mediated matrix assembly process, essential for osteoblast mineralization. Participates in the…	48	70	634	2	2386	262.5	5.71
13	FN1	P02751-10	Isoform 10 of Fibronectin OS=Homo sapiens OX=9606 GN=FN1	100	.	20.2548	.	21.0375	.	18.4168	.	.	.	1.62285e+06	.	349950	.	.	.	.	Fibronectins bind cell surfaces and various compounds including collagen, fibrin, heparin, DNA, and actin. Fibronectins are involved in cell adhesion, cell motility, opsonization, wound healing, and maintenance of cell shape. Involved in osteoblast compaction through the fibronectin fibrillogenesis cell-mediated matrix assembly process, essential for osteoblast mineralization. Participates in the…	52	69	631	1	2176	239.5	5.88
14	C5	P01031	Complement C5 OS=Homo sapiens OX=9606 GN=C5 PE=1 SV=4	1.88	0.408121	30.248	29.5961	30.6814	29.1038	30.5075	29.2267	29.5968	29.8894	1.29835e+09	3.82166e+08	1.52638e+09	5.95777e+08	7.48266e+08	8.34345e+08	727	Activation of C5 by a C5 convertase initiates the spontaneous assembly of the late complement components, C5-C9, into the membrane attack complex. C5b has a transient binding site for C6. The C5b-C6 complex is the foundation upon which the lytic complex is assembled.; FUNCTION: Derived from proteolytic degradation of complement C5, C5 anaphylatoxin is a mediator of local inflammatory process. Bin…	65	72	1045	72	1676	188.2	6.52
15	CFH	P08603	Complement factor H OS=Homo sapiens OX=9606 GN=CFH PE=1 SV=4	1.376	0.192899	31.7879	31.1748	32.2749	31.2567	31.6462	30.9862	31.3318	31.1858	3.918e+09	1.69964e+09	3.36097e+09	2.01718e+09	2.49097e+09	2.04923e+09	3075	Glycoprotein that plays an essential role in maintaining a well-balanced immune response by modulating complement activation. Acts as a soluble inhibitor of complement, where its binding to self markers such as glycan structures prevents complement activation and amplification on cell surfaces (PubMed:21285368, PubMed:25402769). Accelerates the decay of the complement alternative pathway (AP) C3 …	65	64	1646	56	1231	139	6.61
16	PLG	P00747	Plasminogen OS=Homo sapiens OX=9606 GN=PLG PE=1 SV=2	0.971	0.957804	30.5535	30.5246	31.0221	30.0154	30.4448	30.4867	30.2994	30.7518	1.64421e+09	7.18944e+08	1461479759	1.42688e+09	1.21776e+09	1.51686e+09	5340	Plasmin dissolves the fibrin of blood clots and acts as a proteolytic factor in a variety of other processes including embryonic development, tissue remodeling, tumor invasion, and inflammation. In ovulation, weakens the walls of the Graafian follicle. It activates the urokinase-type plasminogen activator, collagenases and several complement zymogens, such as C1 and C5. Cleavage of fibronectin an…	70	50	944	50	810	90.5	7.24
17	ITIH4	B7ZKJ8	ITIH4 protein OS=Homo sapiens OX=9606 GN=ITIH4 PE=1 SV=1	1.47	0.133881	21.8635	21.0758	22.208	21.5681	21.7361	21.18	21.5102	20.2743	3652972	2.05963e+06	3.49311e+06	2.25325e+06	2.7527e+06	1.06389e+06	3700	-	52	39	1166	1	935	103.8	6.89
18	ITIH4	Q14624	Inter-alpha-trypsin inhibitor heavy chain H4 OS=Homo sapiens OX=9606 GN=ITIH4 PE=1 SV=4	1.777	0.178072	30.22	29.6057	30.6054	29.6141	30.272	29.4061	29.4428	29.9115	1.23174e+09	5.44349e+08	1.29656e+09	6.74662e+08	6.72506e+08	8.47213e+08	3700	Type II acute-phase protein (APP) involved in inflammatory responses to trauma. May also play a role in liver development or regeneration. {ECO:0000269|PubMed:19263524}.	52	39	1169	1	930	103.3	6.98
19	IGHG1	P01857	Immunoglobulin heavy constant gamma 1 OS=Homo sapiens OX=9606 GN=IGHG1 PE=1 SV=1	0.93	0.362567	35.0435	35.299	35.1358	35.3127	34.5871	35.5496	35.0648	35.2403	2.84636e+10	2.82703e+10	2.58083e+10	4.76942e+10	3.31197e+10	3.40518e+10	.	Constant region of immunoglobulin heavy chains. Immunoglobulins, also known as antibodies, are membrane-bound or secreted glycoproteins produced by B lymphocytes. In the recognition phase of humoral immunity, the membrane-bound immunoglobulins serve as receptors which, upon binding of a specific antigen, trigger the clonal expansion and differentiation of B lymphocytes into immunoglobulins-secret…	67	24	3526	12	330	36.1	8.19
20	ITIH2	P19823	Inter-alpha-trypsin inhibitor heavy chain H2 OS=Homo sapiens OX=9606 GN=ITIH2 PE=1 SV=2	1.123	0.714937	30.3721	30.2662	30.6494	29.9884	30.4028	30.1964	30.2349	30.362	1.26983e+09	7.05593e+08	1.41957e+09	1.16683e+09	1.16452e+09	1.15773e+09	3698	May act as a carrier of hyaluronan in serum or as a binding protein between hyaluronan and other matrix protein, including those on cell surfaces in tissues to regulate the localization, synthesis and degradation of hyaluronan which are essential to cells undergoing biological processes.	45	31	838	31	946	106.4	6.86
21	SERPINA1	P01009	Alpha-1-antitrypsin OS=Homo sapiens OX=9606 GN=SERPINA1 PE=1 SV=3	1.933	0.15135	31.9414	30.8441	31.6413	31.1151	32.6407	30.6902	31.1384	30.6511	2.52541e+09	1.54072e+09	6.69636e+09	1.64306e+09	2.17839e+09	1414634335	5265	Inhibitor of serine proteases. Its primary target is elastase, but it also has a moderate affinity for plasmin and thrombin. Irreversibly inhibits trypsin, chymotrypsin and plasminogen activator. The aberrant form inhibits insulin-induced NO synthesis in platelets, decreases coagulation time and has proteolytic activity against insulin and plasmin.; FUNCTION: [Short peptide from AAT]: reversible …	66	33	2014	33	418	46.7	5.59
22	HP	P00738	Haptoglobin OS=Homo sapiens OX=9606 GN=HP PE=1 SV=1	3.257	0.678129	33.4757	31.954	33.7145	29.8467	34.274	32.0108	32.1374	31.6752	1.06276e+10	6.39604e+08	2.07739e+10	4.10393e+09	4.35384e+09	2.87689e+09	3240	As a result of hemolysis, hemoglobin is found to accumulate in the kidney and is secreted in the urine. Haptoglobin captures, and combines with free plasma hemoglobin to allow hepatic recycling of heme iron and to prevent kidney damage. Haptoglobin also acts as an antioxidant, has antibacterial activity, and plays a role in modulating many aspects of the acute phase response. Hemoglobin/haptoglob…	66	27	2114	14	406	45.2	6.58
23		B4E1Z4	C3/C5 convertase OS=Homo sapiens OX=9606 PE=1 SV=1	1.93	0.144611	30.0885	29.006	30.6612	29.1706	30.0644	28.7239	29.1419	29.1154	1.28026e+09	4.00287e+08	1.12272e+09	4.20476e+08	5.45913e+08	4.87924e+08	.	-	41	43	562	33	1266	140.9	7.18
24	IGHG2	A0A286YEY4	Immunoglobulin heavy constant gamma 2 (Fragment) OS=Homo sapiens OX=9606 GN=IGHG2 PE=1 SV=1	0.712	0.178633	33.2885	33.8144	33.7103	33.2731	32.713	33.5703	33.7624	34.0666	1.05967e+10	6.87634e+09	7.0403e+09	1.20963e+10	1.34293e+10	1.50944e+10	.	-	58	21	4319	11	395	43.8	6.52
25	C4BPA	P04003	C4b-binding protein alpha chain OS=Homo sapiens OX=9606 GN=C4BPA PE=1 SV=2	1.502	0.477706	30.7521	30.2277	31.2087	29.7035	30.9464	30.3592	29.887	30.3847	1.87112e+09	5.79163e+08	2.06922e+09	1.30624e+09	9.15029e+08	1.17608e+09	722	Controls the classical pathway of complement activation. It binds as a cofactor to C3b/C4b inactivator (C3bINA), which then hydrolyzes the complement fragment C4b. It also accelerates the degradation of the C4bC2a complex (C3 convertase) by dissociating the complement fragment C2a. Alpha chain binds C4b. It interacts also with anticoagulant protein S and with serum amyloid P component.	65	34	924	34	597	67	7.3
26	IGHM	P01871	Immunoglobulin heavy constant mu OS=Homo sapiens OX=9606 GN=IGHM PE=1 SV=4	0.602	0.506971	31.7166	32.5909	31.8566	31.4013	31.8466	30.913	33.3523	32.5798	2.93197e+09	1.87877e+09	3.8618e+09	1.91738e+09	1.01064e+10	5.38549e+09	.	Constant region of immunoglobulin heavy chains. Immunoglobulins, also known as antibodies, are membrane-bound or secreted glycoproteins produced by B lymphocytes. In the recognition phase of humoral immunity, the membrane-bound immunoglobulins serve as receptors which, upon binding of a specific antigen, trigger the clonal expansion and differentiation of B lymphocytes into immunoglobulins-secret…	60	22	1855	22	453	49.4	6.77
27	F2	P00734	Prothrombin OS=Homo sapiens OX=9606 GN=F2 PE=1 SV=2	1.361	0.318403	29.1548	28.6988	29.587	28.5341	29.1554	28.4082	28.7108	28.9305	6.08045e+08	2.57503e+08	5.97925e+08	3.37821e+08	4.04906e+08	4.2922e+08	2147	Thrombin, which cleaves bonds after Arg and Lys, converts fibrinogen to fibrin and activates factors V, VII, VIII, XIII, and, in complex with thrombomodulin, protein C. Functions in blood homeostasis, inflammation and wound healing. {ECO:0000269|PubMed:2856554}.	54	29	476	29	622	70	5.9
28	APOA1	P02647	Apolipoprotein A-I OS=Homo sapiens OX=9606 GN=APOA1 PE=1 SV=1	0.701	0.313293	32.6231	32.9551	32.518	32.301	32.9684	32.5245	33.2236	33.0303	4.63707e+09	3.50519e+09	8.4037e+09	5.859e+09	9.24399e+09	7.35929e+09	335	Participates in the reverse transport of cholesterol from tissues to the liver for excretion by promoting cholesterol efflux from tissues and by acting as a cofactor for the lecithin cholesterol acyltransferase (LCAT). As part of the SPAP complex, activates spermatozoa motility. {ECO:0000269|PubMed:1909888}.	68	31	1712	31	267	30.8	5.76
29	GC	D6RF35	Gc-globulin OS=Homo sapiens OX=9606 GN=GC PE=1 SV=1	1.154	0.255886	29.2223	29.0327	29.2202	29.0148	29.4055	28.9036	29.1687	29.0136	4.71525e+08	3.59326e+08	7.11122e+08	4.76251e+08	5.56141e+08	4.54668e+08	.	Involved in vitamin D transport and storage, scavenging of extracellular G-actin, enhancement of the chemotactic activity of C5 alpha for neutrophils in inflammation and macrophage activation. {ECO:0000256|ARBA:ARBA00002354}.	68	28	666	28	476	53	5.52
30	ITIH1	P19827	Inter-alpha-trypsin inhibitor heavy chain H1 OS=Homo sapiens OX=9606 GN=ITIH1 PE=1 SV=3	1.056	0.91344	29.8481	29.7788	30.1951	29.3057	29.9069	29.8279	29.5272	29.9492	9.26802e+08	4.39571e+08	1.00661e+09	9.03786e+08	7.13057e+08	8.69651e+08	3697	May act as a carrier of hyaluronan in serum or as a binding protein between hyaluronan and other matrix protein, including those on cell surfaces in tissues to regulate the localization, synthesis and degradation of hyaluronan which are essential to cells undergoing biological processes.; FUNCTION: Contains a potential peptide which could stimulate a broad spectrum of phagocytotic cells.	42	23	938	23	911	101.3	6.79
31	SERPINC1	P01008	Antithrombin-III OS=Homo sapiens OX=9606 GN=SERPINC1 PE=1 SV=1	0.928	0.50359	28.4747	28.6553	28.6353	27.9003	28.7505	28.7429	28.4537	28.75	3.14373e+08	1.65952e+08	4.51595e+08	4.26056e+08	3.38812e+08	3.78752e+08	462	Most important serine protease inhibitor in plasma that regulates the blood coagulation cascade. AT-III inhibits thrombin, matriptase-3/TMPRSS7, as well as factors IXa, Xa and XIa. Its inhibitory activity is greatly enhanced in the presence of heparin. {ECO:0000269|PubMed:15853774}.	61	28	565	28	464	52.6	6.71
32	IGHA1	P01876	Immunoglobulin heavy constant alpha 1 OS=Homo sapiens OX=9606 GN=IGHA1 PE=1 SV=2	1.347	0.149963	33.2578	32.6746	32.9331	33.7171	32.9833	32.9463	32.4791	32.5536	6.18318e+09	9.35431e+09	8.49105e+09	7.84863e+09	5.51723e+09	5.28876e+09	.	Constant region of immunoglobulin heavy chains. Immunoglobulins, also known as antibodies, are membrane-bound or secreted glycoproteins produced by B lymphocytes. In the recognition phase of humoral immunity, the membrane-bound immunoglobulins serve as receptors which, upon binding of a specific antigen, trigger the clonal expansion and differentiation of B lymphocytes into immunoglobulins-secret…	76	17	1421	6	353	37.6	6.51
33	IGHG3	A0A4W9A917	Immunoglobulin heavy constant gamma 3 (Fragment) OS=Homo sapiens OX=9606 GN=IGHG3 PE=1 SV=1	0.49	0.195824	29.1282	29.8174	29.8395	28.6765	28.4652	29.7048	30.1715	29.4897	7.2432e+08	2.84215e+08	3.70573e+08	8.29897e+08	1.11444e+09	6.32462e+08	.	-	66	20	1822	8	377	41.3	7.9
34	HPX	P02790	Hemopexin OS=Homo sapiens OX=9606 GN=HPX PE=1 SV=2	1.277	0.0836604	30.7377	30.3325	30.6539	30.5429	30.9798	30.2789	30.4133	30.3016	1.27382e+09	1.03631e+09	2.11761e+09	1.23546e+09	1.31787e+09	1.11029e+09	3263	Binds heme and transports it to the liver for breakdown and iron recovery, after which the free hemopexin returns to the circulation.	65	28	721	28	462	51.6	7.02
35	IGHG4	A0A286YFJ8	Immunoglobulin heavy constant gamma 4 (Fragment) OS=Homo sapiens OX=9606 GN=IGHG4 PE=1 SV=1	0.547	0.215511	29.2356	29.7369	28.7331	29.7988	28.9434	29.8145	29.8304	29.5488	3.36411e+08	6.1869e+08	5.16215e+08	8.95424e+08	8.79806e+08	6.58903e+08	.	-	57	17	1323	9	396	43.8	6.24
36	GSN	P06396	Gelsolin OS=Homo sapiens OX=9606 GN=GSN PE=1 SV=1	0.614	0.106471	27.841	28.4598	27.7402	27.8479	27.9288	28.0039	28.5517	28.729	1.6904e+08	1.60025e+08	2.55509e+08	2.55264e+08	3.62626e+08	3.73284e+08	2934	Calcium-regulated, actin-modulating protein that binds to the plus (or barbed) ends of actin monomers or filaments, preventing monomer exchange (end-blocking or capping). It can promote the assembly of monomers into filaments (nucleation) as well as sever filaments already formed. Plays a role in ciliogenesis. {ECO:0000269|PubMed:20393563}.	53	27	329	27	782	85.6	6.28
37	IGHA2	A0A0G2JMB2	Immunoglobulin heavy constant alpha 2 (Fragment) OS=Homo sapiens OX=9606 GN=IGHA2 PE=1 SV=1	1.532	0.167934	28.0631	27.0246	27.3895	28.8067	27.5459	26.9301	27.3495	26.7221	132565890	3.11044e+08	1.95942e+08	1.21269e+08	1.57607e+08	9.28721e+07	.	-	70	15	1062	1	340	36.5	6.1
38	C8B	P07358	Complement component C8 beta chain OS=Homo sapiens OX=9606 GN=C8B PE=1 SV=3	1.737	0.832829	27.4581	27.0608	27.9617	25.8813	27.7766	26.8243	27.3308	26.9798	1.97089e+08	4.09455e+07	2.29923e+08	1.12695e+08	1.5557e+08	1.11036e+08	732	Constituent of the membrane attack complex (MAC) that plays a key role in the innate and adaptive immune response by forming pores in the plasma membrane of target cells.	59	23	273	23	591	67	8.13
39	IGKC	P01834	Immunoglobulin kappa constant OS=Homo sapiens OX=9606 GN=IGKC PE=1 SV=2	0.634	0.181066	33.5126	33.9907	33.9712	33.082	33.3347	34.0758	33.9929	33.8979	1.2697e+10	6.02309e+09	1.08326e+10	1.71724e+10	15754972450	1.34286e+10	.	Constant region of immunoglobulin light chains. Immunoglobulins, also known as antibodies, are membrane-bound or secreted glycoproteins produced by B lymphocytes. In the recognition phase of humoral immunity, the membrane-bound immunoglobulins serve as receptors which, upon binding of a specific antigen, trigger the clonal expansion and differentiation of B lymphocytes into immunoglobulins-secret…	90	11	2582	11	107	11.8	6.52
40	HPR	P00739	Haptoglobin-related protein OS=Homo sapiens OX=9606 GN=HPR PE=2 SV=2	0.672	0.429121	26.3318	26.7893	26.1919	23.8981	27.2633	26.7658	27.1005	26.4224	5.77983e+07	1.03558e+07	1.61089e+08	1.08218e+08	1.32623e+08	7.54534e+07	3250	Primate-specific plasma protein associated with apolipoprotein L-I (apoL-I)-containing high-density lipoprotein (HDL). This HDL particle, termed trypanosome lytic factor-1 (TLF-1), mediates human innate immune protection against many species of African trypanosomes. Binds hemoglobin with high affinity and may contribute to the clearance of cell-free hemoglobin to allow hepatic recycling of heme i…	74	21	730	8	348	39	7.09
41	APOH	P02749	Beta-2-glycoprotein 1 OS=Homo sapiens OX=9606 GN=APOH PE=1 SV=3	1.143	0.763258	29.2622	29.2061	29.3989	29.0054	29.3512	29.4254	29.1582	29.0027	5.33709e+08	3.56985e+08	6.84853e+08	6.83788e+08	552107483	4.51242e+08	350	Binds to various kinds of negatively charged substances such as heparin, phospholipids, and dextran sulfate. May prevent activation of the intrinsic blood coagulation cascade by binding to phospholipids on the surface of damaged cells.	64	17	361	17	345	38.3	7.97
42	TTR	A0A087WT59	Transthyretin OS=Homo sapiens OX=9606 GN=TTR PE=1 SV=2	0.822	0.574891	29.158	29.3145	28.427	29.7246	29.0322	29.3142	29.4232	29.1971	2.721e+08	5.87683e+08	5.48991e+08	6.33062e+08	6.63467e+08	5.16356e+08	.	Thyroid hormone-binding protein. Probably transports thyroxine from the bloodstream to the brain. {ECO:0000256|RuleBase:RU361269}.	89	12	518	12	115	12.6	5.45
43	SERPINA3	P01011	Alpha-1-antichymotrypsin OS=Homo sapiens OX=9606 GN=SERPINA3 PE=1 SV=2	2.17	0.287295	30.0489	28.9579	30.0719	28.6775	30.7247	29.0036	28.9147	28.9541	8.50964e+08	2.84412e+08	1.7744e+09	5.10417e+08	4.6637e+08	4.36313e+08	12	Although its physiological function is unclear, it can inhibit neutrophil cathepsin G and mast cell chymase, both of which can convert angiotensin-1 to the active angiotensin-2. {ECO:0000269|PubMed:2404007}.	43	20	418	20	423	47.6	5.52
44	C1R	B4DPQ0	Complement subcomponent C1r OS=Homo sapiens OX=9606 GN=C1R PE=1 SV=1	1.235	0.353317	28.1953	27.789	28.4939	27.7218	28.2656	27.0151	28.1552	27.9606	2.85016e+08	1.46637e+08	3.22698e+08	1.28627e+08	2.7549e+08	2.19137e+08	.	C1r B chain is a serine protease that combines with C1q and C1s to form C1, the first component of the classical pathway of the complement system. {ECO:0000256|ARBA:ARBA00002304}.	51	24	264	23	719	81.8	6.37
45	C1S	P09871	Complement C1s subcomponent OS=Homo sapiens OX=9606 GN=C1S PE=1 SV=1	1.528	0.533693	27.9037	27.4345	28.2825	26.8332	28.1947	27.0004	27.6378	27.5831	2.46168e+08	7.92051e+07	3.07231e+08	1.27323e+08	1.9247e+08	1.68683e+08	716	C1s B chain is a serine protease that combines with C1q and C1r to form C1, the first component of the classical pathway of the complement system. C1r activates C1s so that it can, in turn, activate C2 and C4.	46	24	196	24	688	76.6	4.96
46	KNG1	P01042-2	Isoform LMW of Kininogen-1 OS=Homo sapiens OX=9606 GN=KNG1	0.154	0.165197	23.2279	24.7494	20.799	24.5126	21.8246	24.3705	24.522	25.2107	1.37553e+06	1.5855e+07	3.71403e+06	2.05698e+07	22202509	32577167	.	(1) Kininogens are inhibitors of thiol proteases; (2) HMW-kininogen plays an important role in blood coagulation by helping to position optimally prekallikrein and factor XI next to factor XII; (3) HMW-kininogen inhibits the thrombin- and plasmin-induced aggregation of thrombocytes; (4) the active peptide bradykinin that is released from HMW-kininogen shows a variety of physiological effects: (4A…	59	21	286	1	427	47.9	6.65
47	APOA4	P06727	Apolipoprotein A-IV OS=Homo sapiens OX=9606 GN=APOA4 PE=1 SV=4	0.424	0.112999	27.4387	28.2628	27.0502	28.0312	26.9812	28.33	28.1639	28.2894	1.04779e+08	1.81711e+08	1.32479e+08	3.20008e+08	2.77147e+08	2.75227e+08	337	May have a role in chylomicrons and VLDL secretion and catabolism. Required for efficient activation of lipoprotein lipase by ApoC-II; potent activator of LCAT. Apoa-IV is a major component of HDL and chylomicrons.	63	27	238	27	396	45.3	5.38
48	KNG1	P01042	Kininogen-1 OS=Homo sapiens OX=9606 GN=KNG1 PE=1 SV=2	1.188	0.339154	28.686	28.4657	28.9277	28.3657	28.7098	28.5493	28.3811	28.4617	3.85014e+08	2.29125e+08	4.39039e+08	3.72533e+08	3.22195e+08	3.1014e+08	3827	(1) Kininogens are inhibitors of thiol proteases; (2) HMW-kininogen plays an important role in blood coagulation by helping to position optimally prekallikrein and factor XI next to factor XII; (3) HMW-kininogen inhibits the thrombin- and plasmin-induced aggregation of thrombocytes; (4) the active peptide bradykinin that is released from HMW-kininogen shows a variety of physiological effects: (4A…	40	21	276	1	644	71.9	6.81
49	C7	P10643	Complement component C7 OS=Homo sapiens OX=9606 GN=C7 PE=1 SV=2	1.603	0.176649	27.3808	26.5117	27.345	27.7747	26.8878	25.4048	26.6642	27.0218	1.28539e+08	1.5211e+08	1.24171e+08	4.21289e+07	9.80111e+07	1.14318e+08	730	Constituent of the membrane attack complex (MAC) that plays a key role in the innate and adaptive immune response by forming pores in the plasma membrane of target cells. C7 serves as a membrane anchor.	44	23	181	23	843	93.5	6.48
50	C9	P02748	Complement component C9 OS=Homo sapiens OX=9606 GN=C9 PE=1 SV=2	5.444	0.178668	28.5752	26.644	29.109	26.5656	28.9581	26.134	26.5134	27.1133	4.36572e+08	6.57948e+07	5.21509e+08	6.98382e+07	8.82817e+07	1.218e+08	735	Constituent of the membrane attack complex (MAC) that plays a key role in the innate and adaptive immune response by forming pores in the plasma membrane of target cells (PubMed:9634479, PubMed:9212048, PubMed:26841934). C9 is the pore-forming subunit of the MAC (PubMed:4055801, PubMed:26841934, PubMed:30111885). {ECO:0000269|PubMed:26841934, ECO:0000269|PubMed:30111885, ECO:0000269|PubMed:405580…	48	20	208	20	559	63.1	5.59
51	APOE	P02649	Apolipoprotein E OS=Homo sapiens OX=9606 GN=APOE PE=1 SV=1	1.225	0.99667	29.571	29.46	29.991	28.6314	29.7608	29.5172	29.392	29.4681	8.04528e+08	2.75468e+08	9.09706e+08	7.28676e+08	6.49271e+08	6.23041e+08	348	APOE is an apolipoprotein, a protein associating with lipid particles, that mainly functions in lipoprotein-mediated lipid transport between organs via the plasma and interstitial fluids (PubMed:6860692, PubMed:1911868, PubMed:14754908). APOE is a core component of plasma lipoproteins and is involved in their production, conversion and clearance (PubMed:6860692, PubMed:2762297, PubMed:1911868, Pu…	68	21	367	21	317	36.1	5.73
52	A1BG	P04217	Alpha-1B-glycoprotein OS=Homo sapiens OX=9606 GN=A1BG PE=1 SV=4	1.538	0.00820416	28.7296	28.1145	28.6921	28.7545	28.7416	27.9883	28.2248	28.1208	3.26995e+08	2.99996e+08	4.48824e+08	2.52524e+08	2.89105e+08	2.44874e+08	1	-	53	15	240	15	495	54.2	5.86
53	HBA1	P69905	Hemoglobin subunit alpha OS=Homo sapiens OX=9606 GN=HBA1 PE=1 SV=2	1.736	0.487261	29.1601	28.7206	29.8424	28.8759	28.3594	29.6439	28.0799	27.6073	7.25801e+08	3.26332e+08	3.44384e+08	7.9557e+08	2.61471e+08	1.71543e+08	3039	Involved in oxygen transport from the lung to the various peripheral tissues.	56	7	320	7	142	15.2	8.68
54	CD5L	O43866	CD5 antigen-like OS=Homo sapiens OX=9606 GN=CD5L PE=1 SV=1	0.834	0.918673	28.4895	28.7831	28.5914	28.4229	28.4483	27.4534	29.5073	28.7094	3.04956e+08	2.38396e+08	3.66256e+08	1.74287e+08	7.03262e+08	3.68233e+08	922	Secreted protein that acts as a key regulator of lipid synthesis: mainly expressed by macrophages in lymphoid and inflamed tissues and regulates mechanisms in inflammatory responses, such as infection or atherosclerosis. Able to inhibit lipid droplet size in adipocytes. Following incorporation into mature adipocytes via CD36-mediated endocytosis, associates with cytosolic FASN, inhibiting fatty a…	52	14	262	14	347	38.1	5.47
55	SERPIND1	P05546	Heparin cofactor 2 OS=Homo sapiens OX=9606 GN=SERPIND1 PE=1 SV=3	1.581	0.892313	27.8439	27.5293	28.187	26.3645	28.301	27.7131	27.3224	27.5262	2.30408e+08	5.72339e+07	3.30714e+08	2.08661e+08	1.54669e+08	162165110	3053	Thrombin inhibitor activated by the glycosaminoglycans, heparin or dermatan sulfate. In the presence of the latter, HC-II becomes the predominant thrombin inhibitor in place of antithrombin III (AT-III). Also inhibits chymotrypsin, but in a glycosaminoglycan-independent manner. {ECO:0000269|PubMed:1939083}.; FUNCTION: Peptides at the N-terminal of HC-II have chemotactic activity for both monocyte…	64	23	239	23	499	57	6.9
56	HRG	P04196	Histidine-rich glycoprotein OS=Homo sapiens OX=9606 GN=HRG PE=1 SV=1	0.758	0.363042	28.346	28.6257	28.7718	28.2744	27.8418	28.7905	28.3825	28.6742	3.45567e+08	2.15083e+08	2.40563e+08	4.40346e+08	3.22499e+08	3.59363e+08	3273	Plasma glycoprotein that binds a number of ligands such as heme, heparin, heparan sulfate, thrombospondin, plasminogen, and divalent metal ions. Binds heparin and heparin/glycosaminoglycans in a zinc-dependent manner. Binds heparan sulfate on the surface of liver, lung, kidney and heart endothelial cells. Binds to N-sulfated polysaccharide chains on the surface of liver endothelial cells. Inhibit…	34	14	278	14	525	59.5	7.5
57	HBB	P68871	Hemoglobin subunit beta OS=Homo sapiens OX=9606 GN=HBB PE=1 SV=2	2.304	0.348949	30.2652	29.6128	30.8411	30.2439	29.333	30.4594	29.0399	28.6951	1.45034e+09	8.42293e+08	6.7628e+08	1.40016e+09	5.08649e+08	3.64612e+08	3043	Involved in oxygen transport from the lung to the various peripheral tissues. {ECO:0000269|PubMed:28066926}.; FUNCTION: LVV-hemorphin-7 potentiates the activity of bradykinin, causing a decrease in blood pressure.; FUNCTION: [Spinorphin]: functions as an endogenous inhibitor of enkephalin-degrading enzymes such as DPP3, and as a selective antagonist of the P2RX3 receptor which is involved in pain…	90	13	386	7	147	16	7.28
58	IGHA2	A0A286YEY5	Immunoglobulin heavy constant alpha 2 (Fragment) OS=Homo sapiens OX=9606 GN=IGHA2 PE=1 SV=1	0.445	0.226291	25.3912	26.5012	24.3387	25.965	25.4332	27.1036	25.2179	26.6002	1.59965e+07	4.3389e+07	45306692	136760571	3.59645e+07	8.53515e+07	.	-	52	13	529	3	391	42.3	5.63
59	CFHR1	Q03591	Complement factor H-related protein 1 OS=Homo sapiens OX=9606 GN=CFHR1 PE=1 SV=2	0.788	0.206226	26.7365	27.0495	26.7515	26.4164	26.9857	26.7899	27.229	27.0953	8.51876e+07	5.93305e+07	1.32896e+08	110036699	1.4497e+08	1.20295e+08	3078	Involved in complement regulation. The dimerized forms have avidity for tissue-bound complement fragments and efficiently compete with the physiological complement inhibitor CFH. Can associate with lipoproteins and may play a role in lipid metabolism. {ECO:0000269|PubMed:23487775}.	65	14	262	3	330	37.6	7.39
60	C6	P13671	Complement component C6 OS=Homo sapiens OX=9606 GN=C6 PE=1 SV=3	1.357	0.377505	27.6609	27.1002	28.2141	26.8014	27.6341	26.7705	27.1933	27.2862	2.34774e+08	7.74785e+07	2.08305e+08	1.08564e+08	1.41434e+08	1.37313e+08	729	Constituent of the membrane attack complex (MAC) that plays a key role in the innate and adaptive immune response by forming pores in the plasma membrane of target cells.	39	23	166	23	934	104.7	6.76
61	AHSG	P02765	Alpha-2-HS-glycoprotein OS=Homo sapiens OX=9606 GN=AHSG PE=1 SV=2	0.983	0.546093	27.4087	27.2429	27.2509	27.4473	27.5152	26.583	27.5	27.472	1.20418e+08	1.21231e+08	1.91818e+08	9.53391e+07	1.74927e+08	1.56184e+08	197	Promotes endocytosis, possesses opsonic properties and influences the mineral phase of bone. Shows affinity for calcium and barium ions.	38	9	253	9	367	39.3	5.72
62	VTN	P04004	Vitronectin OS=Homo sapiens OX=9606 GN=VTN PE=1 SV=1	1.549	0.427198	29.3938	28.896	29.8473	28.5053	29.5188	28.8879	28.7254	29.0559	7.28285e+08	252410521	7.69193e+08	4.7108e+08	4.09023e+08	4.68201e+08	7448	Vitronectin is a cell adhesion and spreading factor found in serum and tissues. Vitronectin interact with glycosaminoglycans and proteoglycans. Is recognized by certain members of the integrin family and serves as a cell-to-substrate adhesion molecule. Inhibitor of the membrane-damaging effect of the terminal cytolytic complement pathway.; FUNCTION: Somatomedin-B is a growth hormone-dependent ser…	41	14	265	14	478	54.3	5.8
63	CFI	P05156	Complement factor I OS=Homo sapiens OX=9606 GN=CFI PE=1 SV=2	1.331	0.489974	27.747	27.0641	28.5269	26.5582	27.5028	26.7614	27.0906	27.2916	2.91626e+08	6.54574e+07	1.90176e+08	1.07886e+08	1.3171e+08	1.37825e+08	3426	Trypsin-like serine protease that plays an essential role in regulating the immune response by controlling all complement pathways. Inhibits these pathways by cleaving three peptide bonds in the alpha-chain of C3b and two bonds in the alpha-chain of C4b thereby inactivating these proteins (PubMed:7360115, PubMed:17320177). Essential cofactors for these reactions include factor H and C4BP in the f…	43	24	169	24	583	65.7	7.5
64	PON1	P27169	Serum paraoxonase/arylesterase 1 OS=Homo sapiens OX=9606 GN=PON1 PE=1 SV=3	0.755	0.79997	27.9132	27.9273	27.5553	27.0906	28.6393	27.9614	27.5344	28.2078	1.48707e+08	9.46774e+07	4.18112e+08	2.47855e+08	1.79147e+08	2.60087e+08	5444	Hydrolyzes the toxic metabolites of a variety of organophosphorus insecticides. Capable of hydrolyzing a broad spectrum of organophosphate substrates and lactones, and a number of aromatic carboxylic acid esters. Mediates an enzymatic protection of low density lipoproteins against oxidative modification and the consequent series of events leading to atheroma formation. {ECO:0000269|PubMed:1047966…	55	11	229	11	355	39.7	5.22
65	SERPINF2	P08697	Alpha-2-antiplasmin OS=Homo sapiens OX=9606 GN=SERPINF2 PE=1 SV=3	0.872	0.386751	27.0971	27.2523	27.354	26.8654	27.0285	27.12	27.2263	27.397	1.29339e+08	8.09945e+07	1.36891e+08	1.38328e+08	1.44707e+08	1.48273e+08	5345	Serine protease inhibitor. The major targets of this inhibitor are plasmin and trypsin, but it also inactivates matriptase-3/TMPRSS7 and chymotrypsin. {ECO:0000269|PubMed:15853774}.	40	13	175	13	491	54.5	6.29
66	PROS1	P07225	Vitamin K-dependent protein S OS=Homo sapiens OX=9606 GN=PROS1 PE=1 SV=1	1.402	0.589741	27.5277	27.2844	27.7999	26.8795	27.7346	27.2472	27.1689	27.4249	1.76187e+08	8.17873e+07	2.23334e+08	1.51082e+08	1.39063e+08	1.51165e+08	5627	Anticoagulant plasma protein; it is a cofactor to activated protein C in the degradation of coagulation factors Va and VIIIa. It helps to prevent coagulation and stimulating fibrinolysis.	37	16	174	16	676	75.1	5.67
67	C8A	P07357	Complement component C8 alpha chain OS=Homo sapiens OX=9606 GN=C8A PE=1 SV=2	1.229	0.65502	27.0345	26.666	27.6105	26.0412	27.0444	26.4254	26.7465	26.7985	1.54505e+08	4.5744e+07	1.38417e+08	8.54725e+07	1.03761e+08	9.79267e+07	731	Constituent of the membrane attack complex (MAC) that plays a key role in the innate and adaptive immune response by forming pores in the plasma membrane of target cells. C8A inserts into the target membrane, but does not form pores by itself. {ECO:0000269|PubMed:17872444, ECO:0000269|PubMed:7440581}.	38	17	124	17	584	65.1	6.47
68	ITIH3	Q06033	Inter-alpha-trypsin inhibitor heavy chain H3 OS=Homo sapiens OX=9606 GN=ITIH3 PE=1 SV=2	0.947	0.854534	27.8086	27.8503	28.1198	27.5774	27.6681	28.1352	27.7462	27.6182	2.1992e+08	1.32674e+08	2.13273e+08	2.7958e+08	2.07482e+08	1.7284e+08	3699	May act as a carrier of hyaluronan in serum or as a binding protein between hyaluronan and other matrix protein, including those on cell surfaces in tissues to regulate the localization, synthesis and degradation of hyaluronan which are essential to cells undergoing biological processes.	34	18	73	18	890	99.8	5.74
69	C8G	P07360	Complement component C8 gamma chain OS=Homo sapiens OX=9606 GN=C8G PE=1 SV=3	1.507	0.684643	27.977	27.5202	28.5829	26.6985	28.0691	27.6052	27.4743	27.4772	3.03153e+08	7.21461e+07	2.81598e+08	1.93624e+08	1.7184e+08	1.56743e+08	733	C8 is a constituent of the membrane attack complex. C8 binds to the C5B-7 complex, forming the C5B-8 complex. C5-B8 binds C9 and acts as a catalyst in the polymerization of C9. The gamma subunit seems to be able to bind retinol.	72	9	152	9	202	22.3	8.31
70	CLU	P10909	Clusterin OS=Homo sapiens OX=9606 GN=CLU PE=1 SV=1	0.862	0.944777	28.8	28.7735	29.2046	28.4856	28.6026	28.3299	28.8164	29.0774	4.6646e+08	2.48978e+08	4.07603e+08	3.19986e+08	4.35659e+08	4.75219e+08	1191	[Isoform 1]: Functions as extracellular chaperone that prevents aggregation of non native proteins (PubMed:11123922, PubMed:19535339). Prevents stress-induced aggregation of blood plasma proteins (PubMed:11123922, PubMed:12176985, PubMed:17260971, PubMed:19996109). Inhibits formation of amyloid fibrils by APP, APOC2, B2M, CALCA, CSN3, SNCA and aggregation-prone LYZ variants (in vitro) (PubMed:120…	35	15	209	15	449	52.5	6.27
71	ORM1	P02763	Alpha-1-acid glycoprotein 1 OS=Homo sapiens OX=9606 GN=ORM1 PE=1 SV=1	3.337	0.221038	29.3979	27.816	29.266	27.6426	30.2388	27.3499	28.3594	27.5273	4.86753e+08	1.38801e+08	1.26705e+09	1.62224e+08	3.17374e+08	1.62286e+08	5004	Functions as transport protein in the blood stream. Binds various ligands in the interior of its beta-barrel domain. Also binds synthetic drugs and influences their distribution and availability in the body. Appears to function in modulating the activity of the immune system during the acute-phase reaction. {ECO:0000269|PubMed:17008009, ECO:0000269|PubMed:17321687}.	41	8	261	6	201	23.5	5.02
72	PGLYRP2	Q96PD5	N-acetylmuramoyl-L-alanine amidase OS=Homo sapiens OX=9606 GN=PGLYRP2 PE=1 SV=1	0.963	0.487756	26.0977	26.1739	26.2319	26.1374	25.9042	26.1362	26.1911	26.1937	5.94227e+07	4.88993e+07	6.27967e+07	6.99443e+07	7.0609e+07	6.43931e+07	114770	May play a scavenger role by digesting biologically active peptidoglycan (PGN) into biologically inactive fragments. Has no direct bacteriolytic activity. {ECO:0000269|PubMed:14506276}.	46	15	124	15	576	62.2	7.55
73	PZP	P20742	Pregnancy zone protein OS=Homo sapiens OX=9606 GN=PZP PE=1 SV=4	2.615	0.272063	22.2424	20.1222	22.9565	20.7666	.	18.4463	20.4747	20.6182	6.13711e+06	1181726	.	338751	1.34287e+06	1.35035e+06	.	Is able to inhibit all four classes of proteinases by a unique 'trapping' mechanism. This protein has a peptide stretch, called the 'bait region' which contains specific cleavage sites for different proteinases. When a proteinase cleaves the bait region, a conformational change is induced in the protein which traps the proteinase. The entrapped enzyme remains active against low molecular weight s…	9	10	1563	2	1482	163.8	6.38
74	AMBP	P02760	Protein AMBP OS=Homo sapiens OX=9606 GN=AMBP PE=1 SV=1	1.367	0.287478	29.1972	28.828	29.454	28.8062	29.2572	28.3508	28.8066	29.2024	5.54507e+08	3.10944e+08	6.41641e+08	3.24652e+08	4.32711e+08	5.18259e+08	259	Inter-alpha-trypsin inhibitor inhibits trypsin, plasmin, and lysosomal granulocytic elastase. Inhibits calcium oxalate crystallization. {ECO:0000269|PubMed:7676539}.; FUNCTION: Trypstatin is a trypsin inhibitor. {ECO:0000250}.	37	11	237	11	352	39	6.25
75	APOA2	V9GYM3	Apolipoprotein A-II OS=Homo sapiens OX=9606 GN=APOA2 PE=1 SV=1	0.888	0.335372	28.705	29.4218	28.8532	28.1398	28.9872	28.6084	30.1629	29.0249	3.65616e+08	1.95911e+08	5.32119e+08	3.88126e+08	1.10787e+09	4.58264e+08	.	-	52	8	360	8	133	14.9	8.27
76	SERPING1	A0A7I2V2D2	Plasma protease C1 inhibitor OS=Homo sapiens OX=9606 GN=SERPING1 PE=1 SV=1	0.875	0.721356	28.0507	28.111	27.8963	27.6028	28.5033	28.0599	28.0894	28.1809	1.88357e+08	1.35023e+08	3.80493e+08	2.65376e+08	2.63205e+08	2.55283e+08	.	-	37	14	226	14	482	53.2	6.47
77	AGT	A0A7P0TBH1	Angiotensinogen OS=Homo sapiens OX=9606 GN=AGT PE=4 SV=1	0.872	0.841622	27.0068	26.9198	26.7862	26.6425	27.4557	27.187	26.983	26.5084	8.7258e+07	6.93951e+07	1.84077e+08	1.44901e+08	1.22243e+08	8.00873e+07	.	-	32	9	155	9	473	51.8	6.2
78	AFM	P43652	Afamin OS=Homo sapiens OX=9606 GN=AFM PE=1 SV=1	0.754	0.298702	25.9896	26.3836	26.2225	26.1151	25.5431	26.6474	25.8649	26.5229	5.90382e+07	4.81477e+07	4.88936e+07	9.96859e+07	5.63185e+07	8.08958e+07	173	Functions as carrier for hydrophobic molecules in body fluids (Probable). Essential for the solubility and activity of lipidated Wnt family members, including WNT1, WNT2B, WNT3, WNT3A, WNT5A, WNT7A, WNT7B, WNT8, WNT9A, WNT9B, WNT10A and WNT10B (PubMed:26902720). Binds vitamin E (PubMed:15952736, PubMed:12463752). May transport vitamin E in body fluids under conditions where the lipoprotein system…	38	18	123	18	599	69	5.9
79	SAA1	P0DJI8	Serum amyloid A-1 protein OS=Homo sapiens OX=9606 GN=SAA1 PE=1 SV=1	1.002	0.507932	30.2061	23.91	22.4674	22.9133	31.7857	21.7633	25.0951	22.9111	4.37245e+06	5.23298e+06	3.70209e+09	3.37581e+06	3.30306e+07	6.617e+06	6288	Major acute phase protein.	66	8	193	5	122	13.5	6.79
80	LBP	P18428	Lipopolysaccharide-binding protein OS=Homo sapiens OX=9606 GN=LBP PE=1 SV=3	2.923	0.20495	26.7213	24.609	26.1463	24.5994	27.791	23.8213	25.1228	24.5986	5.5998e+07	1.68385e+07	2.32237e+08	1.40578e+07	3.3671e+07	2.13142e+07	3929	Plays a role in the innate immune response. Binds to the lipid A moiety of bacterial lipopolysaccharides (LPS), a glycolipid present in the outer membrane of all Gram-negative bacteria (PubMed:7517398, PubMed:24120359). Acts as an affinity enhancer for CD14, facilitating its association with LPS. Promotes the release of cytokines in response to bacterial lipopolysaccharide (PubMed:7517398, PubMed…	28	11	90	11	481	53.4	6.7
81	IGKV2D-28	A0A5H1ZRS2	Immunoglobulin kappa variable 2D-28 OS=Homo sapiens OX=9606 GN=IGKV2D-28 PE=1 SV=1	0.74	0.119635	29.4928	29.9894	29.7985	29.4367	29.1747	29.7228	29.8719	30.3079	7.04027e+08	4.81359e+08	605982344	8.40283e+08	9.05486e+08	1.1151e+09	.	-	43	3	154	2	102	11	5.24
82	IGLL5	A0A0B4J231	Immunoglobulin lambda-like polypeptide 5 OS=Homo sapiens OX=9606 GN=IGLL5 PE=1 SV=1	1.145	0.836558	31.9359	31.6723	31.8894	32.5665	30.8873	31.8209	31.6945	31.4813	2.99944e+09	4.21361e+09	1.98617e+09	3.59778e+09	3.20286e+09	2.51508e+09	.	-	43	9	770	5	215	23.1	8.84
83	SAA2-SAA4	A0A096LPE2	SAA2-SAA4 readthrough OS=Homo sapiens OX=9606 GN=SAA2-SAA4 PE=3 SV=1	1.255	0.852878	26.6788	26.6176	27.0915	25.3382	27.0282	26.3727	26.7002	26.7515	1.07822e+08	2.81e+07	136868533	8.2407e+07	1.00486e+08	9.47828e+07	100528017	-	44	7	182	5	208	23.3	8.98
84	IGLC2	P0DOY2	Immunoglobulin lambda constant 2 OS=Homo sapiens OX=9606 GN=IGLC2 PE=1 SV=1	0.876	0.61315	29.9407	30.12	30.0963	30.157	29.4756	30.2866	29.6191	30.3475	8.6545e+08	7.93095e+08	7.4652e+08	1.24214e+09	7.59967e+08	1.14616e+09	.	Constant region of immunoglobulin light chains. Immunoglobulins, also known as antibodies, are membrane-bound or secreted glycoproteins produced by B lymphocytes. In the recognition phase of humoral immunity, the membrane-bound immunoglobulins serve as receptors which, upon binding of a specific antigen, trigger the clonal expansion and differentiation of B lymphocytes into immunoglobulins-secret…	86	8	749	4	106	11.3	7.24
85	IGKV1D-33	A0A2Q2TTZ9	Immunoglobulin kappa variable 1-33 OS=Homo sapiens OX=9606 GN=IGKV1D-33 PE=1 SV=1	0.977	0.252469	29.0087	29.2691	29.0652	28.8461	29.1018	29.0936	29.0989	29.563	4.23512e+08	319667364	5.76118e+08	543279209	5.29877e+08	6.65391e+08	.	-	54	3	363	3	108	11.8	5.34
86	KLKB1	P03952	Plasma kallikrein OS=Homo sapiens OX=9606 GN=KLKB1 PE=1 SV=1	0.95	0.703495	26.8938	27.0705	27.1764	26.4691	26.9484	27.5121	26.5019	27.0231	1.14362e+08	6.15387e+07	129503136	1.81526e+08	8.75825e+07	1.14423e+08	3818	The enzyme cleaves Lys-Arg and Arg-Ser bonds. It activates, in a reciprocal reaction, factor XII after its binding to a negatively charged surface. It also releases bradykinin from HMW kininogen and may also play a role in the renin-angiotensin system by converting prorenin into renin.	34	16	89	16	638	71.3	8.22
87	APOL1	O14791	Apolipoprotein L1 OS=Homo sapiens OX=9606 GN=APOL1 PE=1 SV=5	0.743	0.445861	26.2305	26.5702	26.1971	24.9894	26.9084	26.333	26.7233	26.6265	5.80071e+07	2.20654e+07	1.25965e+08	8.01695e+07	1.02105e+08	8.69169e+07	8542	May play a role in lipid exchange and transport throughout the body. May participate in reverse cholesterol transport from peripheral cells to the liver.	38	9	108	9	398	43.9	5.81
88	LRG1	P02750	Leucine-rich alpha-2-glycoprotein OS=Homo sapiens OX=9606 GN=LRG1 PE=1 SV=2	2.194	0.395059	26.4383	25.2077	26.076	24.6165	27.3938	24.9423	25.6657	24.8755	5.33375e+07	1.70388e+07	1.76345e+08	3.05754e+07	4.90549e+07	2.58234e+07	116844	-	43	10	76	10	347	38.2	6.95
89	RBP4	Q5VY30	Retinol-binding protein OS=Homo sapiens OX=9606 GN=RBP4 PE=1 SV=2	0.56	0.0376527	26.1291	26.848	25.9028	26.3912	26.049	27.0993	26.4944	26.8866	4.73024e+07	5.83016e+07	6.9426e+07	1.36356e+08	8.71291e+07	1.04092e+08	5950	Retinol-binding protein that mediates retinol transport in blood plasma. {ECO:0000256|PIRNR:PIRNR036893}.	72	9	238	9	199	23	6.09
90	ORM2	P19652	Alpha-1-acid glycoprotein 2 OS=Homo sapiens OX=9606 GN=ORM2 PE=1 SV=2	0.799	0.760365	26.554	26.6074	27.0727	26.0629	26.3295	26.3741	26.7675	26.6529	1.06431e+08	4.64363e+07	8.43268e+07	8.24836e+07	1.05281e+08	8.85213e+07	5005	Functions as transport protein in the blood stream. Binds various hydrophobic ligands in the interior of its beta-barrel domain. Also binds synthetic drugs and influences their distribution and availability. Appears to function in modulating the activity of the immune system during the acute-phase reaction. {ECO:0000269|PubMed:21349832}.	40	7	130	5	201	23.6	5.11
91	SAA2	P0DJI9	Serum amyloid A-2 protein OS=Homo sapiens OX=9606 GN=SAA2 PE=1 SV=1	1.006	0.469066	27.0943	22.0213	21.1809	22.0768	28.6563	22.5949	22.0676	20.9601	1.79244e+06	2.93034e+06	423050092	6.00801e+06	4.05079e+06	1.71142e+06	6289	Major acute phase reactant. {ECO:0000250|UniProtKB:P05366}.	50	7	127	4	122	13.5	9.14
92	CPN2	P22792	Carboxypeptidase N subunit 2 OS=Homo sapiens OX=9606 GN=CPN2 PE=1 SV=3	1.219	0.417483	27.2099	26.8788	26.6645	27.6239	27.1842	26.604	27.0927	26.8984	8.01974e+07	1.37019e+08	1.52492e+08	9.67342e+07	1.31901e+08	1.04948e+08	1370	The 83 kDa subunit binds and stabilizes the catalytic subunit at 37 degrees Celsius and keeps it in circulation. Under some circumstances it may be an allosteric modifier of the catalytic subunit.	38	13	75	13	545	60.5	5.99
93	HBD	P02042	Hemoglobin subunit delta OS=Homo sapiens OX=9606 GN=HBD PE=1 SV=2	1.425	0.110206	24.1308	22.8812	23.59	24.8564	23.5289	23.2794	23.0787	21.9802	9.52073e+06	20122414	1.21033e+07	9.6553e+06	8.16442e+06	3.47087e+06	3045	Involved in oxygen transport from the lung to the various peripheral tissues.	52	9	144	3	147	16	8.05
94	IGFALS	P35858	Insulin-like growth factor-binding protein complex acid labile subunit OS=Homo sapiens OX=9606 GN=IGFALS PE=1 SV=1	0.977	0.356224	25.2884	25.7016	25.6699	24.3248	25.5327	25.5163	25.5664	25.9766	4.02494e+07	1.39204e+07	4.85413e+07	45514763	4.57936e+07	55395509	3483	Involved in protein-protein interactions that result in protein complexes, receptor-ligand binding or cell adhesion.	25	11	71	11	605	66	6.79
95	C1QB	P02746	Complement C1q subcomponent subunit B OS=Homo sapiens OX=9606 GN=C1QB PE=1 SV=3	0.736	0.674994	27.2824	27.4051	27.9251	26.6549	26.9452	27.0158	27.7252	27.3879	1.92151e+08	6.99947e+07	1.29219e+08	1.28688e+08	2.04481e+08	1.47334e+08	713	C1q associates with the proenzymes C1r and C1s to yield C1, the first component of the serum complement system. The collagen-like regions of C1q interact with the Ca(2+)-dependent C1r(2)C1s(2) proenzyme complex, and efficient activation of C1 takes place on interaction of the globular heads of C1q with the Fc regions of IgG or IgM antibody present in immune complexes.	42	8	183	8	253	26.7	8.63
96	IGHV3-72	A0A4W8ZXM2	Immunoglobulin heavy variable 3-72 OS=Homo sapiens OX=9606 GN=IGHV3-72 PE=1 SV=1	0.798	0.0395002	30.048	30.4386	30.0699	30.1999	29.8532	30.396	30.3277	30.5801	8.49765e+08	8.1701e+08	9.69833e+08	1.33999e+09	1.24195e+09	1.34668e+09	.	-	79	6	305	4	101	11.2	7.97
97	AZGP1	P25311	Zinc-alpha-2-glycoprotein OS=Homo sapiens OX=9606 GN=AZGP1 PE=1 SV=2	0.591	0.990124	24.8656	24.8021	24.2795	24.1877	25.6386	25.0375	25.1482	23.9442	15353524	1.26586e+07	5.22391e+07	3.26592e+07	3.42697e+07	1.35411e+07	563	Stimulates lipid degradation in adipocytes and causes the extensive fat losses associated with some advanced cancers. May bind polyunsaturated fatty acids.	34	8	49	8	298	34.2	6.05
98	VWF	P04275	von Willebrand factor OS=Homo sapiens OX=9606 GN=VWF PE=1 SV=4	3.379	0.0329948	25.3458	22.6058	26.2916	24.4137	24.4826	23.0316	22.7261	21.7942	6.19321e+07	1.48052e+07	2.34415e+07	8.13189e+06	6.39435e+06	3.05102e+06	7450	Important in the maintenance of hemostasis, it promotes adhesion of platelets to the sites of vascular injury by forming a molecular bridge between sub-endothelial collagen matrix and platelet-surface receptor complex GPIb-IX-V. Also acts as a chaperone for coagulation factor VIII, delivering it to the site of injury, stabilizing its heterodimeric structure and protecting it from premature cleara…	7	15	33	15	2813	309.1	5.48
99	SERPINF1	P36955	Pigment epithelium-derived factor OS=Homo sapiens OX=9606 GN=SERPINF1 PE=1 SV=4	1.381	0.0987919	25.6323	25.2241	25.5971	25.5134	25.7739	25.131	24.9787	25.5097	3.82705e+07	3.17295e+07	5.73746e+07	3.48461e+07	3.04704e+07	4.00804e+07	5176	Neurotrophic protein; induces extensive neuronal differentiation in retinoblastoma cells. Potent inhibitor of angiogenesis. As it does not undergo the S (stressed) to R (relaxed) conformational transition characteristic of active serpins, it exhibits no serine protease inhibitory activity. {ECO:0000269|PubMed:7592790, ECO:0000269|PubMed:8226833}.	33	9	57	9	418	46.3	6.38
100	C2	P06681	Complement C2 OS=Homo sapiens OX=9606 GN=C2 PE=1 SV=2	2.059	0.168164	23.3626	22.4474	23.7908	22.4467	23.5318	22.4899	22.0299	22.7358	1.09419e+07	3.78676e+06	1.21276e+07	5.58615e+06	3.94655e+06	5.86003e+06	717	Component C2 which is part of the classical pathway of the complement system is cleaved by activated factor C1 into two fragments: C2b and C2a. C2a, a serine protease, then combines with complement factor C4b to generate the C3 or C5 convertase.	22	14	60	4	752	83.2	7.42
101	APOC4-APOC2	K7ER74	Apolipoprotein C-II OS=Homo sapiens OX=9606 GN=APOC4-APOC2 PE=1 SV=1	1.629	0.911255	25.4375	25.7479	26.0248	23.4301	25.7581	23.7527	26.8394	25.0541	5.1477e+07	7.48713e+06	5.67498e+07	1.34048e+07	1.10667e+08	2.92269e+07	.	May participate in lipoprotein metabolism. {ECO:0000256|ARBA:ARBA00003688}.	35	6	75	5	178	20	6.64
102	CPB2	Q96IY4	Carboxypeptidase B2 OS=Homo sapiens OX=9606 GN=CPB2 PE=1 SV=2	0.869	0.731511	24.3911	24.4717	24.8143	23.844	24.354	24.6493	24.1636	24.5574	2.22435e+07	9.97495e+06	2.14435e+07	2.49553e+07	1.7319e+07	2.0714e+07	1361	Cleaves C-terminal arginine or lysine residues from biologically active peptides such as kinins or anaphylatoxins in the circulation thereby regulating their activities. Down-regulates fibrinolysis by removing C-terminal lysine residues from fibrin that has already been partially degraded by plasmin. {ECO:0000269|PubMed:10574983}.	31	8	38	8	423	48.4	7.71
103	F13B	P05160	Coagulation factor XIII B chain OS=Homo sapiens OX=9606 GN=F13B PE=1 SV=3	1.055	0.708927	25.1824	25.0904	24.8704	25.1925	25.4303	24.7765	25.3274	25.1148	2.31256e+07	2.54e+07	4.52148e+07	2.72546e+07	3.88015e+07	3.04826e+07	2165	The B chain of factor XIII is not catalytically active, but is thought to stabilize the A subunits and regulate the rate of transglutaminase formation by thrombin. {ECO:0000303|PubMed:21742792, ECO:0000303|PubMed:3021194}.	23	10	43	10	661	75.5	6.39
104	CFHR2	P36980	Complement factor H-related protein 2 OS=Homo sapiens OX=9606 GN=CFHR2 PE=1 SV=1	4.066	0.686403	24.4724	23.2754	24.8675	21.2836	25.128	22.7268	23.9307	22.8438	2.30789e+07	1.69108e+06	3.66667e+07	6.58289e+06	14737175	6.31538e+06	3080	Involved in complement regulation. The dimerized forms have avidity for tissue-bound complement fragments and efficiently compete with the physiological complement inhibitor CFH. Can associate with lipoproteins and may play a role in lipid metabolism. {ECO:0000269|PubMed:23487775}.	47	8	74	3	270	30.6	6.38
105	THBS1	P07996	Thrombospondin-1 OS=Homo sapiens OX=9606 GN=THBS1 PE=1 SV=2	2.284	0.303347	24.746	24.028	25.2903	24.534	24.1858	22.4597	23.3422	25.0573	3.09395e+07	1.60925e+07	1.90838e+07	5.47044e+06	9.80013e+06	29291558	7057	Adhesive glycoprotein that mediates cell-to-cell and cell-to-matrix interactions. Binds heparin. May play a role in dentinogenesis and/or maintenance of dentin and dental pulp (By similarity). Ligand for CD36 mediating antiangiogenic properties. Plays a role in ER stress response, via its interaction with the activating transcription factor 6 alpha (ATF6) which produces adaptive ER stress respons…	11	10	32	10	1170	129.3	4.94
106	FCN3	O75636	Ficolin-3 OS=Homo sapiens OX=9606 GN=FCN3 PE=1 SV=2	0.941	0.837989	25.8326	25.8659	26.2627	25.7438	25.3433	25.6058	26.1148	25.8317	6.07051e+07	3.72214e+07	4.25681e+07	4.84284e+07	66972494	5.01037e+07	8547	May function in innate immunity through activation of the lectin complement pathway. Calcium-dependent and GlcNAc-binding lectin. Has affinity with GalNAc, GlcNAc, D-fucose, as mono/oligosaccharide and lipopolysaccharides from S.typhimurium and S.minnesota. {ECO:0000269|PubMed:11907111, ECO:0000269|PubMed:17215869}.	28	7	59	7	299	32.9	6.67
107	SERPINA4	P29622	Kallistatin OS=Homo sapiens OX=9606 GN=SERPINA4 PE=1 SV=3	0.585	0.117551	24.8962	25.4473	24.5053	25.3079	24.7555	25.5296	25.2103	25.5752	1.79553e+07	27515928	2.83238e+07	4.59356e+07	3.57778e+07	4.19407e+07	5267	Inhibits human amidolytic and kininogenase activities of tissue kallikrein. Inhibition is achieved by formation of an equimolar, heat- and SDS-stable complex between the inhibitor and the enzyme, and generation of a small C-terminal fragment of the inhibitor due to cleavage at the reactive site by tissue kallikrein. {ECO:0000269|PubMed:8227002}.	31	10	54	10	427	48.5	7.75
108	APOD	C9JF17	Apolipoprotein D (Fragment) OS=Homo sapiens OX=9606 GN=APOD PE=1 SV=1	0.987	0.472227	27.5105	27.8169	27.6555	27.1637	27.6584	27.3152	27.6744	28.2897	1.59399e+08	9.95953e+07	2.11847e+08	1.58369e+08	1.9741e+08	2.75285e+08	.	-	31	8	108	8	215	24.1	5.6
109	KRT10	A0A1B0GVI3	Keratin, type I cytoskeletal 10 OS=Homo sapiens OX=9606 GN=KRT10 PE=1 SV=2	0.615	0.224622	24.3336	24.7715	24.8317	23.8803	24.1113	24.9332	24.812	24.5419	2.25131e+07	1.02293e+07	1.81228e+07	3.0383e+07	2.71456e+07	20492066	.	-	18	9	46	7	624	63.3	5.26
110	KRT1	P04264	Keratin, type II cytoskeletal 1 OS=Homo sapiens OX=9606 GN=KRT1 PE=1 SV=6	0.629	0.797387	28.159	28.6242	28.0165	28.5492	27.807	26.9848	29.3344	28.6851	2.0473e+08	2.60208e+08	2.34816e+08	125951240	6.23832e+08	3.62087e+08	3848	May regulate the activity of kinases such as PKC and SRC via binding to integrin beta-1 (ITB1) and the receptor of activated protein C kinase 1 (RACK1). In complex with C1QBP is a high affinity receptor for kininogen-1/HMWK. {ECO:0000269|PubMed:17956333, ECO:0000269|PubMed:21544310}.	25	12	47	11	644	66	8.12
111	IGHV3-43D	P0DP04	Immunoglobulin heavy variable 3-43D OS=Homo sapiens OX=9606 GN=IGHV3-43D PE=3 SV=1	1.422	0.868745	26.5375	26.5155	26.5932	26.8853	25.998	25.9846	27.1622	26.0857	7.63322e+07	8.21155e+07	6.70167e+07	6.29673e+07	1.3841e+08	5.97453e+07	.	V region of the variable domain of immunoglobulin heavy chains that participates in the antigen recognition (PubMed:24600447). Immunoglobulins, also known as antibodies, are membrane-bound or secreted glycoproteins produced by B lymphocytes. In the recognition phase of humoral immunity, the membrane-bound immunoglobulins serve as receptors which, upon binding of a specific antigen, trigger the cl…	36	4	169	3	118	13	5.41
112	C4BPB	P20851	C4b-binding protein beta chain OS=Homo sapiens OX=9606 GN=C4BPB PE=1 SV=1	1.278	0.178471	25.954	25.4081	25.6377	26.4101	25.6764	25.0695	25.3226	25.7493	3.93627e+07	5.90739e+07	5.36262e+07	3.33933e+07	3.8673e+07	4.73192e+07	725	Controls the classical pathway of complement activation. It binds as a cofactor to C3b/C4b inactivator (C3bINA), which then hydrolyzes the complement fragment C4b. It also accelerates the degradation of the C4bC2a complex (C3 convertase) by dissociating the complement fragment C2a. It also interacts with anticoagulant protein S and with serum amyloid P component. The beta chain binds protein S.	25	5	56	5	252	28.3	5.14
113	LGALS3BP	Q08380	Galectin-3-binding protein OS=Homo sapiens OX=9606 GN=LGALS3BP PE=1 SV=1	1.046	0.41734	25.1644	24.4889	25.9662	24.4755	24.5123	24.416	24.597	24.4471	4.94281e+07	1.54523e+07	2.39302e+07	2.12292e+07	2.33874e+07	1.91894e+07	3959	Promotes integrin-mediated cell adhesion. May stimulate host defense against viruses and tumor cells. {ECO:0000269|PubMed:11146440, ECO:0000269|PubMed:8034587, ECO:0000269|PubMed:9501082}.	19	7	41	7	585	65.3	5.27
114	JCHAIN	P01591	Immunoglobulin J chain OS=Homo sapiens OX=9606 GN=JCHAIN PE=1 SV=4	0.823	0.667185	28.3572	28.4196	28.1439	28.2226	28.6518	25.5235	29.2717	28.5044	2.23625e+08	2.07488e+08	4.21745e+08	4.57432e+07	5.97298e+08	3.1947e+08	3512	Serves to link two monomer units of either IgM or IgA. In the case of IgM, the J chain-joined dimer is a nucleating unit for the IgM pentamer, and in the case of IgA it induces dimers and/or larger polymers. It also helps to bind these immunoglobulins to secretory component. {ECO:0000250|UniProtKB:P01592}.	55	7	112	7	159	18.1	5.24
115	IGKV3-20	P01619	Immunoglobulin kappa variable 3-20 OS=Homo sapiens OX=9606 GN=IGKV3-20 PE=1 SV=2	1.042	0.771164	28.8932	29.1063	29.1227	28.7706	28.7557	28.7113	28.5776	29.7351	4.40713e+08	3.03354e+08	453231994	4.1681e+08	3.69202e+08	7.49698e+08	.	V region of the variable domain of immunoglobulin light chains that participates in the antigen recognition (PubMed:24600447). Immunoglobulins, also known as antibodies, are membrane-bound or secreted glycoproteins produced by B lymphocytes. In the recognition phase of humoral immunity, the membrane-bound immunoglobulins serve as receptors which, upon binding of a specific antigen, trigger the cl…	47	4	398	2	116	12.5	4.96
116	APCS	P02743	Serum amyloid P-component OS=Homo sapiens OX=9606 GN=APCS PE=1 SV=2	1.24	0.833559	28.8241	28.6703	28.9186	28.0951	29.2345	28.603	28.608	28.7918	3.82581e+08	1.89942e+08	6.31619e+08	386676854	3.77064e+08	389878036	325	Can interact with DNA and histones and may scavenge nuclear material released from damaged circulating cells. May also function as a calcium-dependent lectin.	30	7	142	7	223	25.4	6.54
117	IGKV3-11	P04433	Immunoglobulin kappa variable 3-11 OS=Homo sapiens OX=9606 GN=IGKV3-11 PE=1 SV=1	0.73	0.296714	27.8599	28.282	28.126	27.6369	27.7716	28.2258	27.7642	28.7039	2.20862e+08	1.3826e+08	2.29136e+08	2.97705e+08	2.10083e+08	3.66844e+08	.	V region of the variable domain of immunoglobulin light chains that participates in the antigen recognition (PubMed:24600447). Immunoglobulins, also known as antibodies, are membrane-bound or secreted glycoproteins produced by B lymphocytes. In the recognition phase of humoral immunity, the membrane-bound immunoglobulins serve as receptors which, upon binding of a specific antigen, trigger the cl…	52	3	114	3	115	12.6	4.96
118	HABP2	Q14520	Hyaluronan-binding protein 2 OS=Homo sapiens OX=9606 GN=HABP2 PE=1 SV=1	1.767	0.241203	25.1605	24.4933	25.5704	24.3558	25.2966	24.4755	24.2054	24.748	3.7568e+07	1.42224e+07	4.1212e+07	2.21232e+07	1.78276e+07	2.36383e+07	3026	Cleaves the alpha-chain at multiple sites and the beta-chain between 'Lys-53' and 'Lys-54' but not the gamma-chain of fibrinogen and therefore does not initiate the formation of the fibrin clot and does not cause the fibrinolysis directly. It does not cleave (activate) prothrombin and plasminogen but converts the inactive single chain urinary plasminogen activator (pro-urokinase) to the active tw…	20	8	38	8	560	62.6	6.54
119	FBLN1	P23142	Fibulin-1 OS=Homo sapiens OX=9606 GN=FBLN1 PE=1 SV=4	1.424	0.236606	24.749	23.9976	25.1077	24.5405	24.5183	22.7427	24.0301	24.6375	2.72595e+07	1.6165e+07	24029789	6.65593e+06	15787818	2.18965e+07	2192	Incorporated into fibronectin-containing matrix fibers. May play a role in cell adhesion and migration along protein fibers within the extracellular matrix (ECM). Could be important for certain developmental processes and contribute to the supramolecular organization of ECM architecture, in particular to those of basement membranes. Has been implicated in a role in cellular transformation and tum…	18	8	14	8	703	77.2	5.22
120	LUM	P51884	Lumican OS=Homo sapiens OX=9606 GN=LUM PE=1 SV=2	0.644	0.353317	23.6668	24.9997	23.3094	24.0626	23.5209	24.156	26.0678	23.4688	7.8379e+06	1.16068e+07	1.2036e+07	1.77283e+07	6.48229e+07	9.73978e+06	4060	-	28	7	26	7	338	38.4	6.61
121	C1QA	P02745	Complement C1q subcomponent subunit A OS=Homo sapiens OX=9606 GN=C1QA PE=1 SV=2	0.595	0.475037	26.5183	26.817	27.0997	26.0577	26.1543	26.2684	27.1444	26.9033	1.08436e+08	4.62693e+07	7.46848e+07	7.66566e+07	1.36719e+08	1.05302e+08	712	C1q associates with the proenzymes C1r and C1s to yield C1, the first component of the serum complement system. The collagen-like regions of C1q interact with the Ca(2+)-dependent C1r(2)C1s(2) proenzyme complex, and efficient activation of C1 takes place on interaction of the globular heads of C1q with the Fc regions of IgG or IgM antibody present in immune complexes.	29	6	99	6	245	26	9.11
122	MST1	P26927	Hepatocyte growth factor-like protein OS=Homo sapiens OX=9606 GN=MST1 PE=1 SV=2	1.684	0.405446	23.7953	22.9496	24.4127	22.3282	23.9383	23.3021	22.0735	23.1864	1.68385e+07	3.48813e+06	1.60744e+07	9.80847e+06	4.06753e+06	8008572	4485	-	19	8	26	8	711	80.3	7.68
123	CPN1	P15169	Carboxypeptidase N catalytic chain OS=Homo sapiens OX=9606 GN=CPN1 PE=1 SV=1	0.844	0.614246	24.523	24.9382	24.3008	24.0081	25.0521	25.6949	24.5457	24.0721	1.55822e+07	1.11765e+07	3.47876e+07	5.1511e+07	2.25703e+07	1.47965e+07	1369	Protects the body from potent vasoactive and inflammatory peptides containing C-terminal Arg or Lys (such as kinins or anaphylatoxins) which are released into the circulation.	23	6	28	6	458	52.3	7.34
124	CFP	P27918	Properdin OS=Homo sapiens OX=9606 GN=CFP PE=1 SV=2	0.935	0.588214	24.4861	24.6176	24.6152	24.6572	24.1286	24.7129	24.2977	24.7946	19376061	1.75273e+07	1.83411e+07	2.60795e+07	1.90056e+07	2.44147e+07	5199	A positive regulator of the alternate pathway (AP) of complement (PubMed:20382442, PubMed:28264884). It binds to and stabilizes the C3- and C5-convertase enzyme complexes (PubMed:20382442, PubMed:28264884). Inhibits CFI-CFH mediated degradation of Complement C3 beta chain (C3b) (PubMed:31507604). {ECO:0000269|PubMed:20382442, ECO:0000269|PubMed:28264884, ECO:0000269|PubMed:31507604}.	25	7	20	7	469	51.2	7.9
125	IGKV1-27	A0A075B6S5	Immunoglobulin kappa variable 1-27 OS=Homo sapiens OX=9606 GN=IGKV1-27 PE=3 SV=1	1.137	0.803538	23.8226	23.7623	23.6737	24.3654	23.1817	22.7043	23.4886	24.5215	1.0089e+07	1.43173e+07	9.51431e+06	6.48123e+06	1.08471e+07	2.02046e+07	.	V region of the variable domain of immunoglobulin light chains that participates in the antigen recognition (PubMed:24600447). Immunoglobulins, also known as antibodies, are membrane-bound or secreted glycoproteins produced by B lymphocytes. In the recognition phase of humoral immunity, the membrane-bound immunoglobulins serve as receptors which, upon binding of a specific antigen, trigger the cl…	54	3	104	2	117	12.7	8.29
126	IGKV1-8	A0A0C4DH67	Immunoglobulin kappa variable 1-8 OS=Homo sapiens OX=9606 GN=IGKV1-8 PE=3 SV=1	1.166	0.959214	25.7624	25.696	26.0718	25.005	25.9879	25.2595	25.7667	25.9719	5.31809e+07	2.23046e+07	6.6549e+07	3.80939e+07	5.26125e+07	5.52172e+07	.	V region of the variable domain of immunoglobulin light chains that participates in the antigen recognition (PubMed:24600447). Immunoglobulins, also known as antibodies, are membrane-bound or secreted glycoproteins produced by B lymphocytes. In the recognition phase of humoral immunity, the membrane-bound immunoglobulins serve as receptors which, upon binding of a specific antigen, trigger the cl…	43	3	71	2	115	12.5	9.01
127	IGHV4-34	P06331	Immunoglobulin heavy variable 4-34 OS=Homo sapiens OX=9606 GN=IGHV4-34 PE=1 SV=2	0.81	0.272348	28.1996	28.4158	28.2228	27.9747	28.3737	28.5269	28.1599	28.5302	2.36186e+08	1.74737e+08	3.47794e+08	3.66814e+08	2.76385e+08	3.25223e+08	.	V region of the variable domain of immunoglobulin heavy chains that participates in the antigen recognition (PubMed:24600447). Immunoglobulins, also known as antibodies, are membrane-bound or secreted glycoproteins produced by B lymphocytes. In the recognition phase of humoral immunity, the membrane-bound immunoglobulins serve as receptors which, upon binding of a specific antigen, trigger the cl…	44	5	129	5	123	13.8	9.33
128	IGKV2D-29	A0A5H1ZRS9	Immunoglobulin kappa variable 2D-29 OS=Homo sapiens OX=9606 GN=IGKV2D-29 PE=1 SV=1	0.473	0.181263	21.9735	23.1549	22.0624	22.6913	20.1962	23.1427	23.4958	22.724	3.30228e+06	4.48661e+06	1.20136e+06	8.7824e+06	1.09016e+07	5.81234e+06	.	-	43	3	61	2	102	11.2	5.94
129	IGHV3-30-3	P0DP02	Immunoglobulin heavy variable 3-30-3 OS=Homo sapiens OX=9606 GN=IGHV3-30-3 PE=3 SV=1	0.942	0.877105	28.8203	28.8521	29.2057	28.5108	28.6471	28.608	28.7328	29.1566	4.66811e+08	2.53368e+08	4.20385e+08	3.88021e+08	4.11127e+08	5.02053e+08	.	V region of the variable domain of immunoglobulin heavy chains that participates in the antigen recognition (PubMed:24600447). Immunoglobulins, also known as antibodies, are membrane-bound or secreted glycoproteins produced by B lymphocytes. In the recognition phase of humoral immunity, the membrane-bound immunoglobulins serve as receptors which, upon binding of a specific antigen, trigger the cl…	51	5	153	2	117	13	8.94
130	IGKV1-17	P01599	Immunoglobulin kappa variable 1-17 OS=Homo sapiens OX=9606 GN=IGKV1-17 PE=1 SV=2	0.708	0.927659	25.7385	25.8586	26.023	25.6681	25.469	24.4928	26.317	26.1666	51411523	3.53209e+07	4.64459e+07	2.23902e+07	7.70436e+07	6.31921e+07	.	V region of the variable domain of immunoglobulin light chains that participates in the antigen recognition (PubMed:24600447). Immunoglobulins, also known as antibodies, are membrane-bound or secreted glycoproteins produced by B lymphocytes. In the recognition phase of humoral immunity, the membrane-bound immunoglobulins serve as receptors which, upon binding of a specific antigen, trigger the cl…	26	4	56	4	117	12.8	8.68
131	F12	P00748	Coagulation factor XII OS=Homo sapiens OX=9606 GN=F12 PE=1 SV=3	1.341	0.414761	23.9437	23.5385	23.2643	24.4028	23.945	23.5213	23.7389	23.3255	7.59626e+06	1.4693e+07	1.61501e+07	1.14185e+07	1.29026e+07	8.81915e+06	2161	Factor XII is a serum glycoprotein that participates in the initiation of blood coagulation, fibrinolysis, and the generation of bradykinin and angiotensin. Prekallikrein is cleaved by factor XII to form kallikrein, which then cleaves factor XII first to alpha-factor XIIa and then trypsin cleaves it to beta-factor XIIa. Alpha-factor XIIa activates factor XI to factor XIa. {ECO:0000269|PubMed:2130…	14	7	17	7	615	67.7	7.74
132	CRP	P02741	C-reactive protein OS=Homo sapiens OX=9606 GN=CRP PE=1 SV=1	34.372	0.309839	29.5237	24.382	28.4282	22.2281	30.8604	22.2056	25.5824	23.3251	2.7234e+08	3.25439e+06	1949439248	4.58687e+06	4.63043e+07	8.81635e+06	1401	Displays several functions associated with host defense: it promotes agglutination, bacterial capsular swelling, phagocytosis and complement fixation through its calcium-dependent binding to phosphorylcholine. Can interact with DNA and histones and may scavenge nuclear material released from damaged circulating cells.	25	7	71	7	224	25	5.63
133	LCAT	P04180	Phosphatidylcholine-sterol acyltransferase OS=Homo sapiens OX=9606 GN=LCAT PE=1 SV=1	0.74	0.645022	23.8	23.9144	23.2242	23.5677	24.3635	24.0441	23.6682	24.0024	7.38804e+06	8.23626e+06	2.15845e+07	1.64044e+07	12285208	1.40989e+07	3931	Central enzyme in the extracellular metabolism of plasma lipoproteins. Synthesized mainly in the liver and secreted into plasma where it converts cholesterol and phosphatidylcholines (lecithins) to cholesteryl esters and lysophosphatidylcholines on the surface of high and low density lipoproteins (HDLs and LDLs) (PubMed:10329423, PubMed:19065001, PubMed:26195816). The cholesterol ester is then tr…	18	4	22	4	440	49.5	6.11
134	APOM	O95445	Apolipoprotein M OS=Homo sapiens OX=9606 GN=APOM PE=1 SV=2	1.27	0.951217	26.044	25.9049	26.4879	25.0967	26.209	25.8076	25.8642	26.0332	7.09603e+07	2.37682e+07	7.7571e+07	5.56971e+07	5.62912e+07	5.761e+07	55937	Probably involved in lipid transport. Can bind sphingosine-1-phosphate, myristic acid, palmitic acid and stearic acid, retinol, all-trans-retinoic acid and 9-cis-retinoic acid. {ECO:0000269|PubMed:17525477, ECO:0000269|PubMed:19733574}.	39	7	49	7	188	21.2	6.01
135	IGHV5-51	A0A0C4DH38	Immunoglobulin heavy variable 5-51 OS=Homo sapiens OX=9606 GN=IGHV5-51 PE=3 SV=1	0.667	0.447174	26.4436	26.6739	27.007	25.9917	26.1057	26.6895	26.5423	26.78	1.01686e+08	44199797	7.22087e+07	1.02638e+08	9.00682e+07	9.66772e+07	.	V region of the variable domain of immunoglobulin heavy chains that participates in the antigen recognition (PubMed:24600447). Immunoglobulins, also known as antibodies, are membrane-bound or secreted glycoproteins produced by B lymphocytes. In the recognition phase of humoral immunity, the membrane-bound immunoglobulins serve as receptors which, upon binding of a specific antigen, trigger the cl…	47	4	115	2	117	12.7	8.27
136		A0A0J9YY99	Ig-like domain-containing protein (Fragment) OS=Homo sapiens OX=9606 PE=1 SV=1	0.734	0.841975	29.1679	29.3077	29.7463	28.8718	28.6373	28.4367	29.3189	29.8391	6.79043e+08	3.25417e+08	4.17519e+08	3.44566e+08	6.17177e+08	8.05775e+08	.	-	46	5	158	2	117	13	8.92
137	LPA	P08519	Apolipoprotein(a) OS=Homo sapiens OX=9606 GN=LPA PE=1 SV=1	1.062	0.631831	25.5121	24.6359	26.5794	24.8025	23.7408	23.8931	24.7156	25.0642	7.56057e+07	1.93843e+07	1.40179e+07	1.47746e+07	2.53904e+07	2.94313e+07	.	Apo(a) is the main constituent of lipoprotein(a) (Lp(a)). It has serine proteinase activity and is able of autoproteolysis. Inhibits tissue-type plasminogen activator 1. Lp(a) may be a ligand for megalin/Gp 330. {ECO:0000269|PubMed:2531657}.	26	5	17	5	4548	501	5.88
138	IGKV1D-39	P04432	Immunoglobulin kappa variable 1D-39 OS=Homo sapiens OX=9606 GN=IGKV1D-39 PE=3 SV=2	0.891	0.403279	23.1967	22.5286	23.9112	22.5071	22.7604	20.6119	22.927	23.0314	11894825	3.9487e+06	7.10495e+06	1.5198e+06	7349733	7.19251e+06	.	V region of the variable domain of immunoglobulin light chains that participates in the antigen recognition (PubMed:24600447). Immunoglobulins, also known as antibodies, are membrane-bound or secreted glycoproteins produced by B lymphocytes. In the recognition phase of humoral immunity, the membrane-bound immunoglobulins serve as receptors which, upon binding of a specific antigen, trigger the cl…	32	3	78	1	117	12.7	8.66
139	IGHV3-23	P01764	Immunoglobulin heavy variable 3-23 OS=Homo sapiens OX=9606 GN=IGHV3-23 PE=1 SV=2	100	.	21.5709	.	22.4422	.	19.0208	.	.	.	4296693	.	531898	.	.	.	.	V region of the variable domain of immunoglobulin heavy chains that participates in the antigen recognition (PubMed:24600447). Immunoglobulins, also known as antibodies, are membrane-bound or secreted glycoproteins produced by B lymphocytes. In the recognition phase of humoral immunity, the membrane-bound immunoglobulins serve as receptors which, upon binding of a specific antigen, trigger the cl…	41	4	154	1	117	12.6	8.28
140	IGHV3-21	A0A0B4J1V1	Immunoglobulin heavy variable 3-21 OS=Homo sapiens OX=9606 GN=IGHV3-21 PE=1 SV=1	.	.	.	.	.	.	.	.	.	.	.	.	.	.	.	.	.	V region of the variable domain of immunoglobulin heavy chains that participates in the antigen recognition (PubMed:24600447). Immunoglobulins, also known as antibodies, are membrane-bound or secreted glycoproteins produced by B lymphocytes. In the recognition phase of humoral immunity, the membrane-bound immunoglobulins serve as receptors which, upon binding of a specific antigen, trigger the cl…	54	4	155	2	117	12.8	8.28
141	APOC3	P02656	Apolipoprotein C-III OS=Homo sapiens OX=9606 GN=APOC3 PE=1 SV=1	1.108	0.447467	27.3617	27.7925	27.5402	26.4986	27.7606	27.3929	28.3941	27.3275	1.47155e+08	62807692	2.27398e+08	1.67128e+08	3.25104e+08	1.413e+08	345	Component of triglyceride-rich very low density lipoproteins (VLDL) and high density lipoproteins (HDL) in plasma (PubMed:18201179, PubMed:22510806). Plays a multifaceted role in triglyceride homeostasis (PubMed:18201179, PubMed:22510806). Intracellularly, promotes hepatic very low density lipoprotein 1 (VLDL1) assembly and secretion; extracellularly, attenuates hydrolysis and clearance of trigly…	56	5	58	5	99	10.8	5.41
142	C1QC	P02747	Complement C1q subcomponent subunit C OS=Homo sapiens OX=9606 GN=C1QC PE=1 SV=3	0.759	0.80794	28.2035	28.2643	28.6408	27.9756	27.867	27.8707	28.4778	28.3743	315581524	174837001	244801921	232748562	3.4453e+08	291919212	714	C1q associates with the proenzymes C1r and C1s to yield C1, the first component of the serum complement system. The collagen-like regions of C1q interact with the Ca(2+)-dependent C1r(2)C1s(2) proenzyme complex, and efficient activation of C1 takes place on interaction of the globular heads of C1q with the Fc regions of IgG or IgM antibody present in immune complexes.	36	5	85	5	245	25.8	8.41
143	IGHV1-69	P01742	Immunoglobulin heavy variable 1-69 OS=Homo sapiens OX=9606 GN=IGHV1-69 PE=1 SV=2	1.086	0.550391	27.389	27.1953	27.6384	27.3954	27.0795	27.276	26.499	27.6017	1.57528e+08	1.16948e+08	1.41817e+08	1.54128e+08	8.74058e+07	170872106	.	V region of the variable domain of immunoglobulin heavy chains that participates in the antigen recognition (PubMed:24600447). Immunoglobulins, also known as antibodies, are membrane-bound or secreted glycoproteins produced by B lymphocytes. In the recognition phase of humoral immunity, the membrane-bound immunoglobulins serve as receptors which, upon binding of a specific antigen, trigger the cl…	55	4	51	3	117	12.7	9.17
144	IGHV3-74	A0A0B4J1X5	Immunoglobulin heavy variable 3-74 OS=Homo sapiens OX=9606 GN=IGHV3-74 PE=3 SV=1	0.636	0.0173457	25.2875	25.9117	25.4956	25.0749	25.261	25.7308	26.0696	25.9149	3.56709e+07	2.3412e+07	4.02094e+07	5.28116e+07	6.49034e+07	5.30778e+07	.	V region of the variable domain of immunoglobulin heavy chains that participates in the antigen recognition (PubMed:24600447). Immunoglobulins, also known as antibodies, are membrane-bound or secreted glycoproteins produced by B lymphocytes. In the recognition phase of humoral immunity, the membrane-bound immunoglobulins serve as receptors which, upon binding of a specific antigen, trigger the cl…	38	4	179	1	117	12.8	8.66
145	KRT9	P35527	Keratin, type I cytoskeletal 9 OS=Homo sapiens OX=9606 GN=KRT9 PE=1 SV=3	1.017	0.525973	23.4356	23.658	23.7819	22.9569	23.4515	24.0627	23.4272	23.3787	1.08752e+07	5.39326e+06	1.14713e+07	1.66183e+07	1.03954e+07	9.14987e+06	3857	May serve an important special function either in the mature palmar and plantar skin tissue or in the morphogenetic program of the formation of these tissues. Plays a role in keratin filament assembly. {ECO:0000269|PubMed:10218578, ECO:0000269|PubMed:7507869}.	16	7	18	6	623	62	5.24
146	IGKV3D-15	A0A087WSY6	Immunoglobulin kappa variable 3D-15 OS=Homo sapiens OX=9606 GN=IGKV3D-15 PE=3 SV=6	0.981	0.643785	26.0226	25.9062	25.9323	25.8389	26.2616	25.3588	26.26	25.9598	4.82806e+07	3.97588e+07	8.04482e+07	4.08071e+07	7.40632e+07	54755176	.	V region of the variable domain of immunoglobulin light chains that participates in the antigen recognition (PubMed:24600447). Immunoglobulins, also known as antibodies, are membrane-bound or secreted glycoproteins produced by B lymphocytes. In the recognition phase of humoral immunity, the membrane-bound immunoglobulins serve as receptors which, upon binding of a specific antigen, trigger the cl…	26	2	69	2	115	12.5	5.19
147	F9	P00740	Coagulation factor IX OS=Homo sapiens OX=9606 GN=F9 PE=1 SV=2	1.484	0.135735	23.6732	23.1552	23.6662	23.2541	24.0032	22.9417	23.0963	23.3911	1.00365e+07	6.62736e+06	1.68148e+07	7.64035e+06	8.26453e+06	9228855	2158	Factor IX is a vitamin K-dependent plasma protein that participates in the intrinsic pathway of blood coagulation by converting factor X to its active form in the presence of Ca(2+) ions, phospholipids, and factor VIIIa. {ECO:0000269|PubMed:1730085, ECO:0000269|PubMed:19846852, ECO:0000269|PubMed:20121197, ECO:0000269|PubMed:20121198, ECO:0000269|PubMed:2592373, ECO:0000269|PubMed:8295821}.	15	6	21	6	461	51.7	5.47
148	IGKV3D-20	A0A0C4DH25	Immunoglobulin kappa variable 3D-20 OS=Homo sapiens OX=9606 GN=IGKV3D-20 PE=3 SV=1	0.695	0.13503	24.9033	25.6724	25.3666	24.8076	24.3585	25.3335	25.3115	26.1891	32618865	19452494	2.15106e+07	40098744	38375180	64186876	.	V region of the variable domain of immunoglobulin light chains that participates in the antigen recognition (PubMed:24600447). Immunoglobulins, also known as antibodies, are membrane-bound or secreted glycoproteins produced by B lymphocytes. In the recognition phase of humoral immunity, the membrane-bound immunoglobulins serve as receptors which, upon binding of a specific antigen, trigger the cl…	28	3	373	1	116	12.5	4.59
149	IGHV3-15	A0A0B4J1V0	Immunoglobulin heavy variable 3-15 OS=Homo sapiens OX=9606 GN=IGHV3-15 PE=3 SV=1	0.586	0.14027	24.2591	24.9814	24.6538	24.1953	23.8021	24.3969	24.9669	25.4069	1.99018e+07	1.27254e+07	1.46263e+07	2.095e+07	30222733	37322490	.	V region of the variable domain of immunoglobulin heavy chains that participates in the antigen recognition (PubMed:24600447). Immunoglobulins, also known as antibodies, are membrane-bound or secreted glycoproteins produced by B lymphocytes. In the recognition phase of humoral immunity, the membrane-bound immunoglobulins serve as receptors which, upon binding of a specific antigen, trigger the cl…	31	5	42	4	119	12.9	8.62
150	IGHV3OR16-12	A0A075B7B8	Immunoglobulin heavy variable 3/OR16-12 (non-functional) (Fragment) OS=Homo sapiens OX=9606 GN=IGHV3OR16-12 PE=1 SV=1	0.841	0.257846	27.367	27.8211	27.4003	27.5566	27.1091	27.3827	27.6503	28.2792	1.3356e+08	1.30772e+08	1.44757e+08	1.65952e+08	1.94141e+08	2.73292e+08	.	-	26	4	165	3	117	12.9	6.51
151	IGHV3-7	P01780	Immunoglobulin heavy variable 3-7 OS=Homo sapiens OX=9606 GN=IGHV3-7 PE=1 SV=2	0.7	0.527113	28.6841	29.008	28.7403	28.8077	28.4844	28.2638	29.2903	29.2551	3.38112e+08	3.11261e+08	3.75549e+08	305662586	6.05085e+08	5.37526e+08	.	V region of the variable domain of immunoglobulin heavy chains that participates in the antigen recognition (PubMed:24600447). Immunoglobulins, also known as antibodies, are membrane-bound or secreted glycoproteins produced by B lymphocytes. In the recognition phase of humoral immunity, the membrane-bound immunoglobulins serve as receptors which, upon binding of a specific antigen, trigger the cl…	32	4	205	2	117	12.9	6.57
152	IGLV3-10	A0A075B6K4	Immunoglobulin lambda variable 3-10 OS=Homo sapiens OX=9606 GN=IGLV3-10 PE=3 SV=2	1.092	0.608214	26.0593	25.5477	26.9164	25.4194	25.1884	25.2926	26.0262	25.1683	9.54989e+07	2.97266e+07	3.82365e+07	3.89781e+07	6.29798e+07	31633473	.	V region of the variable domain of immunoglobulin light chains that participates in the antigen recognition (PubMed:24600447). Immunoglobulins, also known as antibodies, are membrane-bound or secreted glycoproteins produced by B lymphocytes. In the recognition phase of humoral immunity, the membrane-bound immunoglobulins serve as receptors which, upon binding of a specific antigen, trigger the cl…	36	5	40	5	115	12.4	4.83
153	APOC1	P02654	Apolipoprotein C-I OS=Homo sapiens OX=9606 GN=APOC1 PE=1 SV=1	1.661	0.996815	26.2233	25.8664	26.5893	23.9715	26.8094	26.3285	25.8572	25.1973	7.61278e+07	1.08965e+07	1.17607e+08	7.99209e+07	56018205	32275728	341	Inhibitor of lipoprotein binding to the low density lipoprotein (LDL) receptor, LDL receptor-related protein, and very low density lipoprotein (VLDL) receptor. Associates with high density lipoproteins (HDL) and the triacylglycerol-rich lipoproteins in the plasma and makes up about 10% of the protein of the VLDL and 2% of that of HDL. Appears to interfere directly with fatty acid uptake and is al…	27	4	48	4	83	9.3	8.47
154	F11	P03951	Coagulation factor XI OS=Homo sapiens OX=9606 GN=F11 PE=1 SV=1	1.462	0.375348	23.0555	22.3287	23.72	21.9641	22.975	22.5503	21.9388	22.4273	1.04181e+07	2.71015e+06	8.24427e+06	5.82501e+06	3.7049e+06	4.73198e+06	2160	Factor XI triggers the middle phase of the intrinsic pathway of blood coagulation by activating factor IX.	14	6	9	6	625	70.1	8.1
155	IGKV4-1	P06312	Immunoglobulin kappa variable 4-1 OS=Homo sapiens OX=9606 GN=IGKV4-1 PE=1 SV=1	0.855	0.989695	27.2829	27.4544	27.5018	27.119	27.1992	26.2512	27.4249	28.1197	1.43292e+08	9.65536e+07	1.54093e+08	7.57487e+07	1.6606e+08	2.44691e+08	.	V segment of the variable domain of immunoglobulins light chain that participates in the antigen recognition (PubMed:24600447). Immunoglobulins, also known as antibodies, are membrane-bound or secreted glycoproteins produced by B lymphocytes. In the recognition phase of humoral immunity, the membrane-bound immunoglobulins serve as receptors which, upon binding of a specific antigen, trigger the c…	30	3	100	3	121	13.4	5.25
156	ATRN	O75882	Attractin OS=Homo sapiens OX=9606 GN=ATRN PE=1 SV=2	1.003	0.9213	23.6125	23.5514	22.711	24.1748	23.5952	23.715	23.5907	23.3209	5.17682e+06	12545219	1.26726e+07	13059143	1.16423e+07	8.79073e+06	8455	Involved in the initial immune cell clustering during inflammatory response and may regulate chemotactic activity of chemokines. May play a role in melanocortin signaling pathways that regulate energy homeostasis and hair color. Low-affinity receptor for agouti (By similarity). Has a critical role in normal myelination in the central nervous system (By similarity). {ECO:0000250, ECO:0000269|PubMe…	4	4	23	4	1429	158.4	7.31
157	IGLV1-51	P01701	Immunoglobulin lambda variable 1-51 OS=Homo sapiens OX=9606 GN=IGLV1-51 PE=1 SV=2	0.699	0.600023	25.5484	25.6811	25.1851	26.1561	25.0314	25.7027	25.7982	25.5298	2.87622e+07	49534905	3.4293e+07	5.17925e+07	5.37738e+07	4.06409e+07	.	V region of the variable domain of immunoglobulin light chains that participates in the antigen recognition (PubMed:24600447). Immunoglobulins, also known as antibodies, are membrane-bound or secreted glycoproteins produced by B lymphocytes. In the recognition phase of humoral immunity, the membrane-bound immunoglobulins serve as receptors which, upon binding of a specific antigen, trigger the cl…	38	3	24	3	117	12.2	7.03
158	IGLV1-44	P01699	Immunoglobulin lambda variable 1-44 OS=Homo sapiens OX=9606 GN=IGLV1-44 PE=1 SV=2	2.217	0.354286	23.4173	22.7328	23.8135	23.7014	22.3167	22.5528	23.2492	22.1909	11115456	9.036e+06	5223865	5835257	9.18839e+06	4.01656e+06	.	V region of the variable domain of immunoglobulin light chains that participates in the antigen recognition (PubMed:24600447). Immunoglobulins, also known as antibodies, are membrane-bound or secreted glycoproteins produced by B lymphocytes. In the recognition phase of humoral immunity, the membrane-bound immunoglobulins serve as receptors which, upon binding of a specific antigen, trigger the cl…	38	2	51	1	117	12.2	5.17
159	SERPINA6	P08185	Corticosteroid-binding globulin OS=Homo sapiens OX=9606 GN=SERPINA6 PE=1 SV=1	1.001	0.424557	26.3823	22.9505	23.0212	22.8442	27.8762	23.0203	23.1071	22.6917	6.41861e+06	4.9882e+06	2.46366e+08	8.06822e+06	8.32684e+06	5.68366e+06	866	Major transport protein for glucocorticoids and progestins in the blood of almost all vertebrate species. {ECO:0000269|PubMed:18513745}.	15	4	10	4	405	45.1	6.04
160	GPX3	P22352	Glutathione peroxidase 3 OS=Homo sapiens OX=9606 GN=GPX3 PE=1 SV=2	1.711	0.625841	24.7481	24.1507	25.3463	23.2418	24.9297	23.8586	24.1546	24.3902	32162249	6.57084e+06	3.19594e+07	1.44254e+07	1.72109e+07	1.84474e+07	2878	Protects cells and enzymes from oxidative damage, by catalyzing the reduction of hydrogen peroxide, lipid peroxides and organic hydroperoxide, by glutathione.	23	4	23	4	226	25.5	8.13
161	IGHV6-1	A0A0B4J1U7	Immunoglobulin heavy variable 6-1 OS=Homo sapiens OX=9606 GN=IGHV6-1 PE=3 SV=1	0.718	0.741931	26.4766	26.5547	27.4272	25.2304	25.8457	25.8182	26.3233	27.1851	1.36073e+08	2.60773e+07	6.02998e+07	5.6109e+07	7.73814e+07	1.28018e+08	.	V region of the variable domain of immunoglobulin heavy chains that participates in the antigen recognition (PubMed:24600447). Immunoglobulins, also known as antibodies, are membrane-bound or secreted glycoproteins produced by B lymphocytes. In the recognition phase of humoral immunity, the membrane-bound immunoglobulins serve as receptors which, upon binding of a specific antigen, trigger the cl…	31	3	74	3	121	13.5	9.2
162	F5	P12259	Coagulation factor V OS=Homo sapiens OX=9606 GN=F5 PE=1 SV=4	1.478	0.192411	23.008	22.4657	23.1355	23.1411	22.7058	21.7894	22.842	22.5716	6.94749e+06	6.12782e+06	6.84129e+06	3.43751e+06	6.92924e+06	5.22957e+06	2153	Central regulator of hemostasis. It serves as a critical cofactor for the prothrombinase activity of factor Xa that results in the activation of prothrombin to thrombin.	3	5	10	5	2224	251.5	6.05
163	FGB	P02675	Fibrinogen beta chain OS=Homo sapiens OX=9606 GN=FGB PE=1 SV=2	100	.	22.2581	.	22.6463	.	21.7255	.	.	.	4.9496e+06	.	3.46768e+06	.	.	.	2244	Cleaved by the protease thrombin to yield monomers which, together with fibrinogen alpha (FGA) and fibrinogen gamma (FGG), polymerize to form an insoluble fibrin matrix. Fibrin has a major function in hemostasis as one of the primary components of blood clots. In addition, functions during the early stages of wound repair to stabilize the lesion and guide cell migration during re-epithelializatio…	9	3	3	3	491	55.9	8.27
164	FGA	P02671	Fibrinogen alpha chain OS=Homo sapiens OX=9606 GN=FGA PE=1 SV=2	3.105	0.195152	23.1413	21.8423	23.6987	21.9334	23.2729	20.0638	21.6381	22.7223	1.02658e+07	2.65318e+06	1.01355e+07	1039426	3.00794e+06	5.8055e+06	2243	Cleaved by the protease thrombin to yield monomers which, together with fibrinogen beta (FGB) and fibrinogen gamma (FGG), polymerize to form an insoluble fibrin matrix. Fibrin has a major function in hemostasis as one of the primary components of blood clots. In addition, functions during the early stages of wound repair to stabilize the lesion and guide cell migration during re-epithelialization…	6	4	7	4	866	94.9	6.01
165	H2AW	Q7L7L0	Histone H2A type 3 OS=Homo sapiens OX=9606 GN=H2AW PE=1 SV=3	0.01	.	.	20.3576	.	.	.	20.3576	.	.	.	.	.	1274184	.	.	92815	Core component of nucleosome. Nucleosomes wrap and compact DNA into chromatin, limiting DNA accessibility to the cellular machineries which require DNA as a template. Histones thereby play a central role in transcription regulation, DNA repair, DNA replication and chromosomal stability. DNA accessibility is regulated via a complex set of post-translational modifications of histones, also called h…	37	2	3	1	130	14.1	11.05
166	IGKV1-12	A0A0C4DH73	Immunoglobulin kappa variable 1-12 OS=Homo sapiens OX=9606 GN=IGKV1-12 PE=3 SV=1	1.145	0.785021	26.3714	26.2822	26.5921	25.9366	26.5021	26.4319	26.3068	26.0871	7.62739e+07	4.25453e+07	9.50427e+07	85856517	7.65039e+07	5.98045e+07	.	V region of the variable domain of immunoglobulin light chains that participates in the antigen recognition (PubMed:24600447). Immunoglobulins, also known as antibodies, are membrane-bound or secreted glycoproteins produced by B lymphocytes. In the recognition phase of humoral immunity, the membrane-bound immunoglobulins serve as receptors which, upon binding of a specific antigen, trigger the cl…	32	3	69	1	117	12.6	8.31
167	IGKV3-7	A0A075B6H7	Probable non-functional immunoglobulin kappa variable 3-7 OS=Homo sapiens OX=9606 GN=IGKV3-7 PE=1 SV=1	0.752	0.807704	28.1565	28.163	27.5516	28.8008	27.7971	27.9803	28.2078	28.2839	1.48322e+08	3.09785e+08	2.33219e+08	2.51117e+08	2.85727e+08	2.74177e+08	.	Probable non-functional open reading frame (ORF) of V region of the variable domain of immunoglobulin light chains (PubMed:24600447). Non-functional ORF generally cannot participate in the synthesis of a productive immunoglobulin chain due to altered V-(D)-J or switch recombination and/or splicing site (at mRNA level) and/or conserved amino acid change (protein level) (PubMed:9619395). Immunoglob…	42	3	82	3	116	12.8	5.25
168	TGFBI	Q15582	Transforming growth factor-beta-induced protein ig-h3 OS=Homo sapiens OX=9606 GN=TGFBI PE=1 SV=1	0.91	0.57234	20.789	20.5823	21.0652	20.5585	20.6946	20.8304	18.7591	21.1955	1.65431e+06	1.023e+06	1.69706e+06	1.76827e+06	408894	2.01481e+06	7045	Plays a role in cell adhesion (PubMed:8024701). May play a role in cell-collagen interactions (By similarity). {ECO:0000250|UniProtKB:O11780, ECO:0000269|PubMed:8024701}.	11	3	14	3	683	74.6	7.71
169	IGHV3-13	P01766	Immunoglobulin heavy variable 3-13 OS=Homo sapiens OX=9606 GN=IGHV3-13 PE=1 SV=2	0.866	0.885138	24.0866	24.2924	24.2891	23.9755	23.9718	23.3538	24.1827	24.926	15456793	1.09265e+07	16452374	10166320	1.75497e+07	26742262	.	V region of the variable domain of immunoglobulin heavy chains that participates in the antigen recognition (PubMed:24600447). Immunoglobulins, also known as antibodies, are membrane-bound or secreted glycoproteins produced by B lymphocytes. In the recognition phase of humoral immunity, the membrane-bound immunoglobulins serve as receptors which, upon binding of a specific antigen, trigger the cl…	19	2	146	1	116	12.5	7.08
170	IGLV4-69	A0A075B6H9	Immunoglobulin lambda variable 4-69 OS=Homo sapiens OX=9606 GN=IGLV4-69 PE=1 SV=1	0.92	0.901189	23.2345	22.4211	22.3094	19.7768	24.4869	21.9558	22.4292	22.7661	3.91887e+06	595058	23511512	3.85767e+06	5204927	5.98435e+06	.	V region of the variable domain of immunoglobulin light chains that participates in the antigen recognition (PubMed:24600447). Immunoglobulins, also known as antibodies, are membrane-bound or secreted glycoproteins produced by B lymphocytes. In the recognition phase of humoral immunity, the membrane-bound immunoglobulins serve as receptors which, upon binding of a specific antigen, trigger the cl…	19	1	3	1	119	12.8	6.51
171	PPBP	P02775	Platelet basic protein OS=Homo sapiens OX=9606 GN=PPBP PE=1 SV=3	2.088	0.814839	23.0212	23.5993	22.8398	23.3581	22.7954	21.3956	24.9212	21.7775	5.6601e+06	7.12253e+06	7.27957e+06	2.61641e+06	29280786	3.01584e+06	5473	LA-PF4 stimulates DNA synthesis, mitosis, glycolysis, intracellular cAMP accumulation, prostaglandin E2 secretion, and synthesis of hyaluronic acid and sulfated glycosaminoglycan. It also stimulates the formation and secretion of plasminogen activator by human synovial cells. NAP-2 is a ligand for CXCR1 and CXCR2, and NAP-2, NAP-2(73), NAP-2(74), NAP-2(1-66), and most potent NAP-2(1-63) are chemo…	19	3	12	3	128	13.9	8.79
172	IGHV3-49	A0A0A0MS15	Immunoglobulin heavy variable 3-49 OS=Homo sapiens OX=9606 GN=IGHV3-49 PE=3 SV=1	0.999	0.701903	24.4448	24.7155	24.152	24.5283	24.6135	25.3208	24.53	23.977	1.40554e+07	1.60286e+07	2.56692e+07	39746991	2.23255e+07	1.38529e+07	.	V region of the variable domain of immunoglobulin heavy chains that participates in the antigen recognition (PubMed:24600447). Immunoglobulins, also known as antibodies, are membrane-bound or secreted glycoproteins produced by B lymphocytes. In the recognition phase of humoral immunity, the membrane-bound immunoglobulins serve as receptors which, upon binding of a specific antigen, trigger the cl…	26	3	33	2	119	13	8.62
173	IGHV3-43	A0A0B4J1X8	Immunoglobulin heavy variable 3-43 OS=Homo sapiens OX=9606 GN=IGHV3-43 PE=3 SV=1	0.635	0.403846	23.9174	24.1975	23.6172	24.4738	23.4382	23.9213	24.3613	24.2735	9.70171e+06	15434169	11365518	1.50665e+07	1.98622e+07	1.7013e+07	.	V region of the variable domain of immunoglobulin heavy chains that participates in the antigen recognition (PubMed:24600447). Immunoglobulins, also known as antibodies, are membrane-bound or secreted glycoproteins produced by B lymphocytes. In the recognition phase of humoral immunity, the membrane-bound immunoglobulins serve as receptors which, upon binding of a specific antigen, trigger the cl…	19	2	140	1	118	13.1	5.41
174	APOF	Q13790	Apolipoprotein F OS=Homo sapiens OX=9606 GN=APOF PE=1 SV=2	3.45	0.5251	23.1368	21.4186	23.2613	19.5461	24.0062	19.9461	22.0967	21.4745	7.5808e+06	507129	1.68492e+07	958000	4133409	2.44466e+06	319	Minor apolipoprotein that associates with LDL. Inhibits cholesteryl ester transfer protein (CETP) activity and appears to be an important regulator of cholesterol transport. Also associates to a lesser degree with VLDL, Apo-AI and Apo-AII. {ECO:0000269|PubMed:9880564}.	12	3	9	3	326	35.4	5.64
175	IGHV1-3	A0A0C4DH29	Immunoglobulin heavy variable 1-3 OS=Homo sapiens OX=9606 GN=IGHV1-3 PE=3 SV=1	0.744	0.436132	22.2533	22.5645	21.4991	22.1509	22.8147	22.18	22.8574	22.5771	2.23474e+06	3.08475e+06	7.37745e+06	4.50634e+06	7003562	5249495	.	V region of the variable domain of immunoglobulin heavy chains that participates in the antigen recognition (PubMed:24600447). Immunoglobulins, also known as antibodies, are membrane-bound or secreted glycoproteins produced by B lymphocytes. In the recognition phase of humoral immunity, the membrane-bound immunoglobulins serve as receptors which, upon binding of a specific antigen, trigger the cl…	22	2	45	1	117	13	9.55
176	IGHV1-18	A0A0C4DH31	Immunoglobulin heavy variable 1-18 OS=Homo sapiens OX=9606 GN=IGHV1-18 PE=3 SV=1	1.344	0.357486	21.8503	21.4279	21.8421	21.319	22.2439	20.7405	21.9004	21.4154	2.83453e+06	1.73303e+06	4.96681e+06	1661453	3.60769e+06	2346559	.	V region of the variable domain of immunoglobulin heavy chains that participates in the antigen recognition (PubMed:24600447). Immunoglobulins, also known as antibodies, are membrane-bound or secreted glycoproteins produced by B lymphocytes. In the recognition phase of humoral immunity, the membrane-bound immunoglobulins serve as receptors which, upon binding of a specific antigen, trigger the cl…	24	2	21	1	117	12.8	8.84
177	C1RL	Q9NZP8	Complement C1r subcomponent-like protein OS=Homo sapiens OX=9606 GN=C1RL PE=1 SV=2	0.679	.	20.1369	20.7008	.	20.1369	.	.	20.5826	20.81	.	763784	.	.	1.44724e+06	1.54231e+06	51279	Mediates the proteolytic cleavage of HP/haptoglobin in the endoplasmic reticulum. {ECO:0000269|PubMed:15358180, ECO:0000269|PubMed:15385675, ECO:0000269|PubMed:15527420}.	5	2	21	1	487	53.5	7.2
178	MASP1	P48740-2	Isoform 2 of Mannan-binding lectin serine protease 1 OS=Homo sapiens OX=9606 GN=MASP1	0.854	0.704209	22.3157	22.1603	22.7867	22.0597	21.9509	21.5569	22.4812	22.2882	5.45566e+06	2.89581e+06	4.05398e+06	2.92579e+06	5.39573e+06	4.29678e+06	.	Functions in the lectin pathway of complement, which performs a key role in innate immunity by recognizing pathogens through patterns of sugar moieties and neutralizing them. The lectin pathway is triggered upon binding of mannan-binding lectin (MBL) and ficolins to sugar moieties which leads to activation of the associated proteases MASP1 and MASP2. Functions as an endopeptidase and may activate…	9	4	10	4	728	81.8	5.12
179	CFHR3	Q02985	Complement factor H-related protein 3 OS=Homo sapiens OX=9606 GN=CFHR3 PE=1 SV=2	1.564	0.39622	22.2327	21.1595	21.415	20.7956	23.2777	20.0288	21.9916	20.7694	2.10826e+06	1.20574e+06	10169010	1.01451e+06	3843167	1.49948e+06	10878	Might be involved in complement regulation.	10	3	27	1	330	37.3	7.55
180	ACTB	P60709	Actin, cytoplasmic 1 OS=Homo sapiens OX=9606 GN=ACTB PE=1 SV=1	1.294	0.719638	22.4443	22.0451	23.2235	21.3215	22.1663	21.6802	21.7944	22.5128	7.38439e+06	1.73605e+06	4.70659e+06	3.18697e+06	3.35202e+06	5.02083e+06	60	Actin is a highly conserved protein that polymerizes to produce filaments that form cross-linked networks in the cytoplasm of cells (PubMed:29581253). Actin exists in both monomeric (G-actin) and polymeric (F-actin) forms, both forms playing key functions, such as cell motility and contraction (PubMed:29581253). In addition to their role in the cytoplasmic cytoskeleton, G- and F-actin also locali…	15	3	4	3	375	41.7	5.48
181	IGHV2-26	A0A0B4J1V2	Immunoglobulin heavy variable 2-26 OS=Homo sapiens OX=9606 GN=IGHV2-26 PE=3 SV=1	0.522	0.427679	22.2416	22.6259	23.124	21.7596	21.0591	22.1437	22.9277	22.6982	6.89264e+06	2.35198e+06	2.1849e+06	4.39449e+06	7.35313e+06	5.70937e+06	.	V region of the variable domain of immunoglobulin heavy chains that participates in the antigen recognition (PubMed:24600447). Immunoglobulins, also known as antibodies, are membrane-bound or secreted glycoproteins produced by B lymphocytes. In the recognition phase of humoral immunity, the membrane-bound immunoglobulins serve as receptors which, upon binding of a specific antigen, trigger the cl…	41	3	9	3	119	13.2	8.29
182	F10	P00742	Coagulation factor X OS=Homo sapiens OX=9606 GN=F10 PE=1 SV=2	1.13	0.286643	22.0953	21.7343	22.0153	22.1074	22.1595	21.1072	21.9316	22.0046	3.19616e+06	2.99316e+06	4.68459e+06	2.1423e+06	3.68642e+06	3529974	2159	Factor Xa is a vitamin K-dependent glycoprotein that converts prothrombin to thrombin in the presence of factor Va, calcium and phospholipid during blood clotting.	7	3	8	3	488	54.7	5.94
183	FGG	C9JEU5	Fibrinogen gamma chain OS=Homo sapiens OX=9606 GN=FGG PE=1 SV=1	0.456	0.885249	26.2466	25.9031	22.8846	27.5242	25.1828	21.726	26.5925	26.3168	5.83877e+06	1.27869e+08	3.80878e+07	3.28973e+06	9.32571e+07	7.01282e+07	.	-	19	5	5	5	445	50.3	6.09
184	PIGR	P01833	Polymeric immunoglobulin receptor OS=Homo sapiens OX=9606 GN=PIGR PE=1 SV=4	0.778	0.483313	21.0413	20.407	20.2008	20.2427	21.9417	17.6763	21.1742	20.6053	908656	821854	4.02826e+06	198643	2.18083e+06	1.33828e+06	5284	[Polymeric immunoglobulin receptor]: Mediates selective transcytosis of polymeric IgA and IgM across mucosal epithelial cells. Binds polymeric IgA and IgM at the basolateral surface of epithelial cells. The complex is then transported across the cell to be secreted at the apical surface. During this process, a cleavage occurs that separates the extracellular (known as the secretory component) fro…	7	4	5	4	764	83.2	5.74
185	MBL2	P11226	Mannose-binding protein C OS=Homo sapiens OX=9606 GN=MBL2 PE=1 SV=2	2.253	0.132059	23.2656	22.4723	23.3249	22.9837	23.449	21.8498	23.1038	22.1528	7.92239e+06	5.49457e+06	11451265	3584585	8.30747e+06	3.91192e+06	4153	Calcium-dependent lectin involved in innate immune defense. Binds mannose, fucose and N-acetylglucosamine on different microorganisms and activates the lectin complement pathway. Binds to late apoptotic cells, as well as to apoptotic blebs and to necrotic cells, but not to early apoptotic cells, facilitating their uptake by macrophages. May bind DNA. {ECO:0000269|PubMed:14515269}.	23	3	5	3	248	26.1	5.49
186	H2AC20	Q16777	Histone H2A type 2-C OS=Homo sapiens OX=9606 GN=H2AC20 PE=1 SV=4	.	.	.	.	.	.	.	.	.	.	.	.	.	.	.	.	8338	Core component of nucleosome. Nucleosomes wrap and compact DNA into chromatin, limiting DNA accessibility to the cellular machineries which require DNA as a template. Histones thereby play a central role in transcription regulation, DNA repair, DNA replication and chromosomal stability. DNA accessibility is regulated via a complex set of post-translational modifications of histones, also called h…	37	2	2	1	129	14	10.9
187	IGHV5-10-1	A0A0J9YXX1	Immunoglobulin heavy variable 5-10-1 OS=Homo sapiens OX=9606 GN=IGHV5-10-1 PE=3 SV=1	1.273	.	22.8836	22.2689	22.8836	.	.	22.535	18.8717	23.0365	5.83469e+06	.	.	5.76338e+06	442061	7.21813e+06	.	V region of the variable domain of immunoglobulin heavy chains that participates in the antigen recognition (PubMed:24600447). Immunoglobulins, also known as antibodies, are membrane-bound or secreted glycoproteins produced by B lymphocytes. In the recognition phase of humoral immunity, the membrane-bound immunoglobulins serve as receptors which, upon binding of a specific antigen, trigger the cl…	26	3	69	1	117	12.8	8.28
188	KRT16	P08779	Keratin, type I cytoskeletal 16 OS=Homo sapiens OX=9606 GN=KRT16 PE=1 SV=4	.	.	.	.	.	.	.	.	.	.	.	.	.	.	.	.	3868	Epidermis-specific type I keratin that plays a key role in skin. Acts as a regulator of innate immunity in response to skin barrier breach: required for some inflammatory checkpoint for the skin barrier maintenance. {ECO:0000250|UniProtKB:Q9Z2K1}.	9	4	10	1	473	51.2	5.05
189	IGHV3-64D	A0A0J9YX35	Immunoglobulin heavy variable 3-64D OS=Homo sapiens OX=9606 GN=IGHV3-64D PE=3 SV=1	1.846	0.440184	28.1681	27.3005	28.8591	26.5714	28.2453	26.4215	27.3606	27.8001	367125782	66059852	3.18183e+08	8.52417e+07	1.58819e+08	1.9606e+08	.	V region of the variable domain of immunoglobulin heavy chains that participates in the antigen recognition (PubMed:24600447). Immunoglobulins, also known as antibodies, are membrane-bound or secreted glycoproteins produced by B lymphocytes. In the recognition phase of humoral immunity, the membrane-bound immunoglobulins serve as receptors which, upon binding of a specific antigen, trigger the cl…	19	2	33	2	117	12.8	7.85
190	IGLV1-47	P01700	Immunoglobulin lambda variable 1-47 OS=Homo sapiens OX=9606 GN=IGLV1-47 PE=1 SV=2	0.72	0.18121	27.6595	27.9975	27.4084	27.9985	27.4992	27.9725	28.1016	27.9119	134306678	1.77641e+08	1.89703e+08	249768265	2.65437e+08	211864109	.	V region of the variable domain of immunoglobulin light chains that participates in the antigen recognition (PubMed:24600447). Immunoglobulins, also known as antibodies, are membrane-bound or secreted glycoproteins produced by B lymphocytes. In the recognition phase of humoral immunity, the membrane-bound immunoglobulins serve as receptors which, upon binding of a specific antigen, trigger the cl…	25	2	64	1	117	12.3	5.91
191	IGHV3-20	A0A0C4DH32	Immunoglobulin heavy variable 3-20 OS=Homo sapiens OX=9606 GN=IGHV3-20 PE=3 SV=2	0.01	.	.	22.4915	.	.	.	.	22.4915	.	.	.	.	.	5.43464e+06	.	.	V region of the variable domain of immunoglobulin heavy chains that participates in the antigen recognition (PubMed:24600447). Immunoglobulins, also known as antibodies, are membrane-bound or secreted glycoproteins produced by B lymphocytes. In the recognition phase of humoral immunity, the membrane-bound immunoglobulins serve as receptors which, upon binding of a specific antigen, trigger the cl…	32	2	135	1	117	12.7	7.87
192	PF4V1	P10720	Platelet factor 4 variant OS=Homo sapiens OX=9606 GN=PF4V1 PE=1 SV=1	2.36	0.915029	23.308	22.9962	23.6369	20.8939	23.9462	21.7394	23.938	22.3979	9834991	1.29079e+06	16162842	3.32031e+06	1.48118e+07	4.63644e+06	5197	Inhibitor of angiogenesis. Inhibitor of endothelial cell chemotaxis (in vitro). {ECO:0000269|PubMed:15459074}.	14	1	11	1	104	11.5	9.1
193	KRT14	P02533	Keratin, type I cytoskeletal 14 OS=Homo sapiens OX=9606 GN=KRT14 PE=1 SV=4	0.84	0.337759	21.3789	21.6266	21.4676	.	21.2845	21.8995	21.2888	21.6273	2.18647e+06	.	2.55426e+06	3710129	2.36116e+06	2.71765e+06	3861	The nonhelical tail domain is involved in promoting KRT5-KRT14 filaments to self-organize into large bundles and enhances the mechanical properties involved in resilience of keratin intermediate filaments in vitro. {ECO:0000269|PubMed:11724817}.	8	4	10	1	472	51.5	5.16
194	IGKV1-16	P04430	Immunoglobulin kappa variable 1-16 OS=Homo sapiens OX=9606 GN=IGKV1-16 PE=1 SV=2	2.042	0.513324	23.547	23.3276	23.805	23.234	23.546	22.1632	22.5163	24.316	11050489	6535629	1.22475e+07	4454112	5.52888e+06	1.75216e+07	.	V region of the variable domain of immunoglobulin light chains that participates in the antigen recognition (PubMed:24600447). Immunoglobulins, also known as antibodies, are membrane-bound or secreted glycoproteins produced by B lymphocytes. In the recognition phase of humoral immunity, the membrane-bound immunoglobulins serve as receptors which, upon binding of a specific antigen, trigger the cl…	29	2	19	2	117	12.6	8.16
195	IGHV3OR16-13	A0A075B7E8	Immunoglobulin heavy variable 3/OR16-13 (non-functional) (Fragment) OS=Homo sapiens OX=9606 GN=IGHV3OR16-13 PE=1 SV=1	1.126	0.646134	20.17	20.265	20.7772	20.4412	18.2803	20.2695	20.0249	20.4669	1.35492e+06	943090	318367	1.19871e+06	983201	1.21588e+06	.	-	21	3	158	1	117	12.9	8.31
196	IGHV3OR16-10	A0A075B7F0	Immunoglobulin heavy variable 3/OR16-10 (non-functional) (Fragment) OS=Homo sapiens OX=9606 GN=IGHV3OR16-10 PE=1 SV=1	0.669	0.531559	19.7494	20.8665	20.2261	.	19.0327	20.2094	18.9613	21.9362	924759	.	536296	1.14974e+06	470393	3.36652e+06	.	-	19	2	135	1	116	12.6	8.66
197	GPLD1	P80108	Phosphatidylinositol-glycan-specific phospholipase D OS=Homo sapiens OX=9606 GN=GPLD1 PE=1 SV=3	0.323	0.39267	20.4231	20.7948	19.1389	18.3917	21.6525	20.8625	20.7675	20.752	435257	227819	3.29659e+06	1.80811e+06	1.64502e+06	1.48159e+06	2822	This protein hydrolyzes the inositol phosphate linkage in proteins anchored by phosphatidylinositol glycans (GPI-anchor) thus releasing these proteins from the membrane.	6	2	2	2	840	92.3	6.37
198	IGLV3-27	P01718	Immunoglobulin lambda variable 3-27 OS=Homo sapiens OX=9606 GN=IGLV3-27 PE=1 SV=2	0.712	0.95391	22.4693	22.612	22.9093	22.1537	22.2176	21.5144	23.1626	22.7069	5939260	3.09076e+06	4.87706e+06	2.84083e+06	8653281	5743745	.	V region of the variable domain of immunoglobulin light chains that participates in the antigen recognition (PubMed:24600447). Immunoglobulins, also known as antibodies, are membrane-bound or secreted glycoproteins produced by B lymphocytes. In the recognition phase of humoral immunity, the membrane-bound immunoglobulins serve as receptors which, upon binding of a specific antigen, trigger the cl…	19	2	41	1	113	12.2	5.01
199	KRT2	P35908	Keratin, type II cytoskeletal 2 epidermal OS=Homo sapiens OX=9606 GN=KRT2 PE=1 SV=2	1.079	0.545096	22.4156	21.8375	23.2367	21.2944	22.0451	21.936	22.3359	20.8851	7.45237e+06	1.70374e+06	4.32763e+06	3.8051e+06	4.87905e+06	1.6247e+06	3849	Probably contributes to terminal cornification (PubMed:1380918). Associated with keratinocyte activation, proliferation and keratinization (PubMed:12598329). Plays a role in the establishment of the epidermal barrier on plantar skin (By similarity). {ECO:0000250|UniProtKB:Q3TTY5, ECO:0000269|PubMed:12598329, ECO:0000269|PubMed:1380918}.	5	3	17	2	639	65.4	8
200	IGLV3-16	A0A075B6K0	Immunoglobulin lambda variable 3-16 OS=Homo sapiens OX=9606 GN=IGLV3-16 PE=3 SV=2	1.064	0.910088	25.0067	24.9255	25.5933	25.2203	23.4448	24.1352	25.2688	25.1311	3.81678e+07	2.58951e+07	11418115	1.7474e+07	3.72568e+07	3.08281e+07	.	V region of the variable domain of immunoglobulin light chains that participates in the antigen recognition (PubMed:24600447). Immunoglobulins, also known as antibodies, are membrane-bound or secreted glycoproteins produced by B lymphocytes. In the recognition phase of humoral immunity, the membrane-bound immunoglobulins serve as receptors which, upon binding of a specific antigen, trigger the cl…	18	2	43	1	115	12.5	4.65
201	IGLV1-40	P01703	Immunoglobulin lambda variable 1-40 OS=Homo sapiens OX=9606 GN=IGLV1-40 PE=1 SV=2	1.801	0.290843	22.6498	22.0428	22.9087	22.9274	21.8915	22.5531	21.2159	22.0599	5936893	5284211	3890491	5.83613e+06	2.24475e+06	3668025	.	V region of the variable domain of immunoglobulin light chains that participates in the antigen recognition (PubMed:24600447). Immunoglobulins, also known as antibodies, are membrane-bound or secreted glycoproteins produced by B lymphocytes. In the recognition phase of humoral immunity, the membrane-bound immunoglobulins serve as receptors which, upon binding of a specific antigen, trigger the cl…	25	1	15	1	118	12.3	5.74
202	IGKV6D-21	A0A0A0MT36	Immunoglobulin kappa variable 6D-21 OS=Homo sapiens OX=9606 GN=IGKV6D-21 PE=3 SV=1	1.222	0.722262	24.5976	24.4632	24.9279	24.6477	24.0983	24.3584	24.7399	24.2435	24065473	17411978	1.79605e+07	2.0398e+07	2.58217e+07	1.66636e+07	.	V region of the variable domain of immunoglobulin light chains that participates in the antigen recognition (PubMed:24600447). Immunoglobulins, also known as antibodies, are membrane-bound or secreted glycoproteins produced by B lymphocytes. In the recognition phase of humoral immunity, the membrane-bound immunoglobulins serve as receptors which, upon binding of a specific antigen, trigger the cl…	29	2	18	1	114	12.3	7.28
203	IGKV6-21	A0A0C4DH24	Immunoglobulin kappa variable 6-21 OS=Homo sapiens OX=9606 GN=IGKV6-21 PE=3 SV=1	1.046	0.606254	22.6611	21.945	23.3558	.	21.271	19.633	22.5902	22.2491	8093646	.	2530528	771078	5.81939e+06	4.1819e+06	.	V region of the variable domain of immunoglobulin light chains that participates in the antigen recognition (PubMed:24600447). Immunoglobulins, also known as antibodies, are membrane-bound or secreted glycoproteins produced by B lymphocytes. In the recognition phase of humoral immunity, the membrane-bound immunoglobulins serve as receptors which, upon binding of a specific antigen, trigger the cl…	29	2	5	1	114	12.4	7.28
204	IGHV4-28	A0A0C4DH34	Immunoglobulin heavy variable 4-28 OS=Homo sapiens OX=9606 GN=IGHV4-28 PE=3 SV=1	0.648	0.44414	24.9299	25.1782	25.4621	24.6236	24.5054	25.2502	25.3769	24.8584	3.48515e+07	1.7124e+07	2.38153e+07	3.78471e+07	4.01574e+07	25518131	.	V region of the variable domain of immunoglobulin heavy chains that participates in the antigen recognition (PubMed:24600447). Immunoglobulins, also known as antibodies, are membrane-bound or secreted glycoproteins produced by B lymphocytes. In the recognition phase of humoral immunity, the membrane-bound immunoglobulins serve as receptors which, upon binding of a specific antigen, trigger the cl…	21	2	39	2	117	13.1	9.29
205	IGLV2-18	A0A075B6J9	Immunoglobulin lambda variable 2-18 OS=Homo sapiens OX=9606 GN=IGLV2-18 PE=3 SV=2	0.851	0.993688	23.8237	23.4156	22.7529	24.9521	22.2576	22.986	22.8961	24.0571	5.32941e+06	2.15024e+07	5.01434e+06	7.87845e+06	7.19376e+06	1.46437e+07	.	V region of the variable domain of immunoglobulin light chains that participates in the antigen recognition (PubMed:24600447). Immunoglobulins, also known as antibodies, are membrane-bound or secreted glycoproteins produced by B lymphocytes. In the recognition phase of humoral immunity, the membrane-bound immunoglobulins serve as receptors which, upon binding of a specific antigen, trigger the cl…	25	2	9	2	118	12.4	4.82
206	IGHV3-73	A0A0B4J1V6	Immunoglobulin heavy variable 3-73 OS=Homo sapiens OX=9606 GN=IGHV3-73 PE=3 SV=1	0.806	0.47997	23.9358	24.1671	23.7713	23.5584	24.3558	23.8212	24.0829	24.5119	1.07956e+07	8.18314e+06	2.14704e+07	1.40561e+07	1.63767e+07	20069993	.	V region of the variable domain of immunoglobulin heavy chains that participates in the antigen recognition (PubMed:24600447). Immunoglobulins, also known as antibodies, are membrane-bound or secreted glycoproteins produced by B lymphocytes. In the recognition phase of humoral immunity, the membrane-bound immunoglobulins serve as receptors which, upon binding of a specific antigen, trigger the cl…	24	3	35	1	119	12.8	9.17
207	CFHR5	Q9BXR6	Complement factor H-related protein 5 OS=Homo sapiens OX=9606 GN=CFHR5 PE=1 SV=1	2.328	0.303536	21.4245	20.29	21.5383	19.8936	22.077	20.5255	20.3194	19.9719	2.29634e+06	645245	4.42434e+06	1431411	1.20586e+06	862750	81494	Involved in complement regulation. The dimerized forms have avidity for tissue-bound complement fragments and efficiently compete with the physiological complement inhibitor CFH. {ECO:0000269|PubMed:23487775}.	6	3	8	2	569	64.4	7.06
208	IGHV1-46	P01743	Immunoglobulin heavy variable 1-46 OS=Homo sapiens OX=9606 GN=IGHV1-46 PE=1 SV=2	1.413	0.733816	21.9914	21.0956	22.715	.	20.4714	21.1444	.	21.0452	5.19091e+06	.	1.45385e+06	2.19824e+06	.	1.81536e+06	.	V region of the variable domain of immunoglobulin heavy chains that participates in the antigen recognition (PubMed:24600447). Immunoglobulins, also known as antibodies, are membrane-bound or secreted glycoproteins produced by B lymphocytes. In the recognition phase of humoral immunity, the membrane-bound immunoglobulins serve as receptors which, upon binding of a specific antigen, trigger the cl…	22	2	39	1	117	12.9	8.92
209	SERPINA7	P05543	Thyroxine-binding globulin OS=Homo sapiens OX=9606 GN=SERPINA7 PE=1 SV=2	0.809	0.853598	21.5318	21.7815	20.8654	22.0123	21.4946	21.8001	22.4291	20.5319	1.44039e+06	2.80234e+06	2.95479e+06	3.46305e+06	5.2044e+06	1271921	6906	Major thyroid hormone transport protein in serum.	9	2	5	2	415	46.3	6.3
210	IGHV3-38-3	P0DTE1	Probable non-functional immunoglobulin heavy variable 3-38-3 OS=Homo sapiens OX=9606 GN=IGHV3-38-3 PE=1 SV=1	0.861	0.867659	22.7962	22.7778	23.4749	21.9377	22.5579	22.3657	23.1008	22.7741	8.79043e+06	2.66105e+06	6.17472e+06	5125430	8290407	6.01782e+06	.	Probable non-functional open reading frame (ORF) of V region of the variable domain of immunoglobulin heavy chains (PubMed:24600447). Non-functional ORF generally cannot participate to the synthesis of a productive immunoglobulin chain due to altered V-(D)-J or switch recombination and/or splicing site (at mRNA level) and/or conserved amino acid change (protein level) (PubMed:9619395). Immunoglob…	10	1	15	1	115	12.7	9.25
211	IGLL1	P15814	Immunoglobulin lambda-like polypeptide 1 OS=Homo sapiens OX=9606 GN=IGLL1 PE=1 SV=1	1.809	0.449971	24.5857	22.5986	23.6033	25.8313	21.5573	21.73	22.7481	23.0242	9.60855e+06	3.95504e+07	3085923	3.29881e+06	6.49222e+06	7156754	3543	Critical for B-cell development. {ECO:0000269|PubMed:9419212}.	23	3	11	3	213	22.9	10.07
212	IGHV1-8	P0DP01	Immunoglobulin heavy variable 1-8 OS=Homo sapiens OX=9606 GN=IGHV1-8 PE=3 SV=1	1.406	0.493858	21.2357	20.3061	20.3827	22.1344	20.4548	.	20.998	18.9274	1.03077e+06	3.04987e+06	1.43714e+06	.	1.93003e+06	418255	.	V region of the variable domain of immunoglobulin heavy chains that participates in the antigen recognition (PubMed:24600447). Immunoglobulins, also known as antibodies, are membrane-bound or secreted glycoproteins produced by B lymphocytes. In the recognition phase of humoral immunity, the membrane-bound immunoglobulins serve as receptors which, upon binding of a specific antigen, trigger the cl…	22	2	42	1	117	13	9.17
213	CLEC3B	E9PHK0	Tetranectin OS=Homo sapiens OX=9606 GN=CLEC3B PE=1 SV=1	1.416	0.984652	22.3441	22.181	22.8227	22.6142	21.0245	22.4385	22.1122	21.9485	5.5936e+06	4.25314e+06	2.13313e+06	5.39058e+06	4.17819e+06	3395350	7123	-	24	3	9	3	160	17.8	5.05
214	IGLV8-61	A0A075B6I0	Immunoglobulin lambda variable 8-61 OS=Homo sapiens OX=9606 GN=IGLV8-61 PE=3 SV=7	11.805	0.286588	25.5085	24.8483	25.6928	25.1044	25.6564	20.2886	26.3385	22.095	40894824	2.38959e+07	5.28867e+07	1.21464e+06	7.82012e+07	3.75847e+06	.	V region of the variable domain of immunoglobulin light chains that participates in the antigen recognition (PubMed:24600447). Immunoglobulins, also known as antibodies, are membrane-bound or secreted glycoproteins produced by B lymphocytes. In the recognition phase of humoral immunity, the membrane-bound immunoglobulins serve as receptors which, upon binding of a specific antigen, trigger the cl…	20	3	12	3	122	12.8	4.55
215	IGKV2-30	P06310	Immunoglobulin kappa variable 2-30 OS=Homo sapiens OX=9606 GN=IGKV2-30 PE=3 SV=2	0.746	0.786877	22.7782	22.3037	.	23.6134	20.5668	18.8014	23.1161	22.5123	.	8501534	1.5532e+06	433284	8379009	5.01896e+06	.	V region of the variable domain of immunoglobulin light chains that participates in the antigen recognition (PubMed:24600447). Immunoglobulins, also known as antibodies, are membrane-bound or secreted glycoproteins produced by B lymphocytes. In the recognition phase of humoral immunity, the membrane-bound immunoglobulins serve as receptors which, upon binding of a specific antigen, trigger the cl…	17	2	46	1	120	13.2	8.51
216	ATP5F1B	F8W0P7	ATP synthase subunit beta, mitochondrial (Fragment) OS=Homo sapiens OX=9606 GN=ATP5F1B PE=1 SV=2	.	.	.	.	.	.	.	.	.	.	.	.	.	.	.	.	.	-	11	1	1	1	270	28.4	6.21
217	IGLV2-11	P01706	Immunoglobulin lambda variable 2-11 OS=Homo sapiens OX=9606 GN=IGLV2-11 PE=1 SV=2	0.526	0.96052	24.2416	24.0762	23.0827	25.2618	23.309	22.9728	24.2359	24.5796	6697850	2.6651e+07	1.03923e+07	7.80674e+06	1.82084e+07	2.10343e+07	.	V region of the variable domain of immunoglobulin light chains that participates in the antigen recognition (PubMed:24600447). Immunoglobulins, also known as antibodies, are membrane-bound or secreted glycoproteins produced by B lymphocytes. In the recognition phase of humoral immunity, the membrane-bound immunoglobulins serve as receptors which, upon binding of a specific antigen, trigger the cl…	37	2	13	2	119	12.6	7.24
218	IGLV3-21	P80748	Immunoglobulin lambda variable 3-21 OS=Homo sapiens OX=9606 GN=IGLV3-21 PE=1 SV=2	1.181	0.956615	26.3559	26.3503	26.4863	26.857	25.3268	26.9002	25.6262	26.2465	70881318	80523054	42086166	118779276	47731964	66790242	.	V region of the variable domain of immunoglobulin light chains that participates in the antigen recognition (PubMed:24600447). Immunoglobulins, also known as antibodies, are membrane-bound or secreted glycoproteins produced by B lymphocytes. In the recognition phase of humoral immunity, the membrane-bound immunoglobulins serve as receptors which, upon binding of a specific antigen, trigger the cl…	14	1	19	1	117	12.4	5.29
219	IGHV3-38	A0A0C4DH36	Probable non-functional immunoglobulin heavy variable 3-38 OS=Homo sapiens OX=9606 GN=IGHV3-38 PE=1 SV=1	0.807	0.308227	23.0326	23.4404	23.1149	23.4756	22.2516	23.3444	23.4245	23.5452	6.84904e+06	7.72688e+06	4.99334e+06	1.01008e+07	1.03758e+07	1.02699e+07	.	Probable non-functional open reading frame (ORF) of V region of the variable domain of immunoglobulin heavy chains (PubMed:24600447). Non-functional ORF generally cannot participate in the synthesis of a productive immunoglobulin chain due to altered V-(D)-J or switch recombination and/or splicing site (at mRNA level) and/or conserved amino acid change (protein level) (PubMed:9619395). Immunoglob…	19	2	16	2	116	12.8	9.25
220	IGHV1-2	P23083	Immunoglobulin heavy variable 1-2 OS=Homo sapiens OX=9606 GN=IGHV1-2 PE=1 SV=2	1.361	0.403402	26.7666	26.3615	26.9582	27.0068	26.2034	25.4282	26.5134	26.8107	9.83103e+07	89331512	7.72692e+07	42816967	88280850	9.87589e+07	.	V region of the variable domain of immunoglobulin heavy chains that participates in the antigen recognition (PubMed:24600447). Immunoglobulins, also known as antibodies, are membrane-bound or secreted glycoproteins produced by B lymphocytes. In the recognition phase of humoral immunity, the membrane-bound immunoglobulins serve as receptors which, upon binding of a specific antigen, trigger the cl…	21	2	15	1	117	13.1	9.13
221	SHBG	I3L145	Sex hormone-binding globulin OS=Homo sapiens OX=9606 GN=SHBG PE=1 SV=1	1.265	0.202663	21.0426	19.7928	21.9428	20.3558	20.0782	19.0063	20.1177	20.0165	3.0395e+06	888876	1107013	499397	1.04853e+06	889848	6462	-	10	2	10	2	344	37.5	6.23
222	MASP2	O00187	Mannan-binding lectin serine protease 2 OS=Homo sapiens OX=9606 GN=MASP2 PE=1 SV=4	1.4	0.147104	21.8686	21.1731	22.3275	21.4917	21.6434	21.6032	20.5805	21.158	3.96821e+06	1.95345e+06	3.27572e+06	3.0212e+06	1.44507e+06	1.963e+06	10747	Serum protease that plays an important role in the activation of the complement system via mannose-binding lectin. After activation by auto-catalytic cleavage it cleaves C2 and C4, leading to their activation and to the formation of C3 convertase. {ECO:0000269|PubMed:10946292}.	3	2	7	2	686	75.7	5.63
223	IGLV6-57	P01721	Immunoglobulin lambda variable 6-57 OS=Homo sapiens OX=9606 GN=IGLV6-57 PE=1 SV=2	1.53	0.441082	23.0953	22.6492	23.3623	22.2473	23.407	22.7492	22.7578	22.4149	8130498	3.2981e+06	1.11224e+07	6.68627e+06	6.53638e+06	4.69118e+06	.	V region of the variable domain of immunoglobulin light chains that participates in the antigen recognition (PubMed:24600447). Immunoglobulins, also known as antibodies, are membrane-bound or secreted glycoproteins produced by B lymphocytes. In the recognition phase of humoral immunity, the membrane-bound immunoglobulins serve as receptors which, upon binding of a specific antigen, trigger the cl…	17	1	10	1	117	12.6	4.78
224	IGKV1-5	P01602	Immunoglobulin kappa variable 1-5 OS=Homo sapiens OX=9606 GN=IGKV1-5 PE=1 SV=2	0.606	0.124459	26.0877	26.7926	26.5089	25.7787	25.8594	26.581	26.3757	27.2649	7.20023e+07	3.81337e+07	6.08758e+07	95205148	8.02449e+07	1.35298e+08	.	V region of the variable domain of immunoglobulin light chains that participates in the antigen recognition (PubMed:24600447). Immunoglobulins, also known as antibodies, are membrane-bound or secreted glycoproteins produced by B lymphocytes. In the recognition phase of humoral immunity, the membrane-bound immunoglobulins serve as receptors which, upon binding of a specific antigen, trigger the cl…	14	2	32	2	117	12.8	8.28
225	IGLV3-19	P01714	Immunoglobulin lambda variable 3-19 OS=Homo sapiens OX=9606 GN=IGLV3-19 PE=1 SV=2	1.173	0.643567	24.7791	24.6273	25.0087	25.6159	20.1804	25.0322	23.8057	24.7781	2.54532e+07	34064847	1.18822e+06	3.25414e+07	1.35134e+07	2.41371e+07	.	V region of the variable domain of immunoglobulin light chains that participates in the antigen recognition (PubMed:24600447). Immunoglobulins, also known as antibodies, are membrane-bound or secreted glycoproteins produced by B lymphocytes. In the recognition phase of humoral immunity, the membrane-bound immunoglobulins serve as receptors which, upon binding of a specific antigen, trigger the cl…	35	2	23	2	112	12	4.96
226	APOC4	P55056	Apolipoprotein C-IV OS=Homo sapiens OX=9606 GN=APOC4 PE=1 SV=1	1.541	0.959394	21.8777	21.6609	22.2456	20.3771	22.3172	21.1193	22.0826	21.6222	3.74937e+06	902156	5.22574e+06	2.16036e+06	4.09329e+06	2708143	346	May participate in lipoprotein metabolism.	22	3	3	2	127	14.5	8.92
227	IGLV3-1	P01715	Immunoglobulin lambda variable 3-1 OS=Homo sapiens OX=9606 GN=IGLV3-1 PE=1 SV=2	100	.	22.4084	.	22.4084	.	.	.	.	.	4.19727e+06	.	.	.	.	.	.	V region of the variable domain of immunoglobulin light chains that participates in the antigen recognition (PubMed:24600447). Immunoglobulins, also known as antibodies, are membrane-bound or secreted glycoproteins produced by B lymphocytes. In the recognition phase of humoral immunity, the membrane-bound immunoglobulins serve as receptors which, upon binding of a specific antigen, trigger the cl…	19	1	2	1	115	12.3	4.94
228	IGHV3OR15-7	A0A075B7D8	Immunoglobulin heavy variable 3/OR15-7 (pseudogene) (Fragment) OS=Homo sapiens OX=9606 GN=IGHV3OR15-7 PE=1 SV=1	0.771	0.408505	24.2987	24.7372	23.9901	24.9817	23.5301	25.2969	24.3649	24.329	12563398	21948069	12113578	39092635	1.99117e+07	1.76803e+07	.	-	20	2	21	1	119	13.1	8.28
229	ECM1	Q16610	Extracellular matrix protein 1 OS=Homo sapiens OX=9606 GN=ECM1 PE=1 SV=2	0.596	0.788247	21.3683	21.4371	22.1646	20.4694	20.9084	21.6549	21.7625	20.6611	3544550	961711	1.96808e+06	3131439	3.27873e+06	1.39108e+06	1893	Involved in endochondral bone formation as negative regulator of bone mineralization. Stimulates the proliferation of endothelial cells and promotes angiogenesis. Inhibits MMP9 proteolytic activity. {ECO:0000269|PubMed:11165938, ECO:0000269|PubMed:11292659, ECO:0000269|PubMed:16512877}.	5	2	4	2	540	60.6	6.71
230	IGKV2D-24	A0A075B6R9	Probable non-functional immunoglobulin kappa variable 2D-24 OS=Homo sapiens OX=9606 GN=IGKV2D-24 PE=1 SV=1	0.99	0.722667	25.3716	25.3433	25.6153	25.429	25.0046	23.7183	25.443	26.0252	38755816	2.99246e+07	3.36627e+07	1.3089e+07	4.20394e+07	57292352	.	Probable non-functional open reading frame (ORF) of V region of the variable domain of immunoglobulin light chains (PubMed:24600447). Non-functional ORF generally cannot participate in the synthesis of a productive immunoglobulin chain due to altered V-(D)-J or switch recombination and/or splicing site (at mRNA level) and/or conserved amino acid change (protein level) (PubMed:9619395). Immunoglob…	33	2	2	2	120	13.1	8.87
231	IGLV9-49	A0A0B4J1Y8	Immunoglobulin lambda variable 9-49 OS=Homo sapiens OX=9606 GN=IGLV9-49 PE=1 SV=1	0.828	0.612851	22.9952	23.3589	22.8156	.	23.1549	22.5157	23.2567	23.9544	5.56592e+06	.	9339461	5686800	9236763	13637233	.	V region of the variable domain of immunoglobulin light chains that participates in the antigen recognition (PubMed:24600447). Immunoglobulins, also known as antibodies, are membrane-bound or secreted glycoproteins produced by B lymphocytes. In the recognition phase of humoral immunity, the membrane-bound immunoglobulins serve as receptors which, upon binding of a specific antigen, trigger the cl…	16	2	5	2	123	13	7.28
232	IGHV2-5	P01817	Immunoglobulin heavy variable 2-5 OS=Homo sapiens OX=9606 GN=IGHV2-5 PE=1 SV=2	1.267	0.291349	21.4179	21.0338	21.3234	21.6429	21.2572	20.4233	20.9815	21.4992	1.97847e+06	2.16933e+06	2.50645e+06	1.33351e+06	1.90814e+06	2486874	.	V region of the variable domain of immunoglobulin heavy chains that participates in the antigen recognition (PubMed:24600447). Immunoglobulins, also known as antibodies, are membrane-bound or secreted glycoproteins produced by B lymphocytes. In the recognition phase of humoral immunity, the membrane-bound immunoglobulins serve as receptors which, upon binding of a specific antigen, trigger the cl…	13	1	16	1	119	13.2	8.29
233	IGHD	P01880	Immunoglobulin heavy constant delta OS=Homo sapiens OX=9606 GN=IGHD PE=1 SV=3	0.836	0.718205	22.4763	22.4001	22.3064	23.4977	18.8566	20.9234	22.5648	23.004	3.91073e+06	7845996	474680	1.88601e+06	5717742	7057369	.	Constant region of immunoglobulin heavy chains. Immunoglobulins, also known as antibodies, are membrane-bound or secreted glycoproteins produced by B lymphocytes. In the recognition phase of humoral immunity, the membrane-bound immunoglobulins serve as receptors which, upon binding of a specific antigen, trigger the clonal expansion and differentiation of B lymphocytes into immunoglobulins-secret…	5	2	9	2	384	42.3	8.12
234	PCYOX1	Q9UHG3	Prenylcysteine oxidase 1 OS=Homo sapiens OX=9606 GN=PCYOX1 PE=1 SV=3	1.952	0.309659	21.8158	21.0878	21.7687	20.8493	22.4203	20.3866	20.8037	21.7328	2.69404e+06	1.25142e+06	5.61278e+06	1.30005e+06	1.68685e+06	2.92383e+06	51449	Involved in the degradation of prenylated proteins. Cleaves the thioether bond of prenyl-L-cysteines, such as farnesylcysteine and geranylgeranylcysteine.	7	2	5	2	505	56.6	6.18
235	LTF	E7EQB2	Lactotransferrin (Fragment) OS=Homo sapiens OX=9606 GN=LTF PE=1 SV=1	0.578	0.742963	19.7824	21.309	18.8226	.	20.3538	18.5606	.	22.1975	349552	.	1.33997e+06	366673	.	4.03504e+06	.	The lactotransferrin transferrin-like domain 1 functions as a serine protease of the peptidase S60 family that cuts arginine rich regions. This function contributes to the antimicrobial activity. Shows a preferential cleavage at -Arg-Ser-Arg-Arg-|- and -Arg-Arg-Ser-Arg-|-, and of Z-Phe-Arg-|-aminomethylcoumarin sites. {ECO:0000256|ARBA:ARBA00003194}.; FUNCTION: Transferrins are iron binding trans…	5	2	2	2	696	76.6	8.02
236	IGLV1-36	A0A0B4J1U3	Immunoglobulin lambda variable 1-36 OS=Homo sapiens OX=9606 GN=IGLV1-36 PE=1 SV=5	0.787	0.335926	23.067	23.5875	23.55	22.1666	23.1601	24.0579	23.5056	23.0091	9260290	3118597	9373024	16562135	10975997	7.08226e+06	.	V region of the variable domain of immunoglobulin light chains that participates in the antigen recognition (PubMed:24600447). Immunoglobulins, also known as antibodies, are membrane-bound or secreted glycoproteins produced by B lymphocytes. In the recognition phase of humoral immunity, the membrane-bound immunoglobulins serve as receptors which, upon binding of a specific antigen, trigger the cl…	14	1	2	1	117	12.5	4.78
237	ADIPOQ	Q15848	Adiponectin OS=Homo sapiens OX=9606 GN=ADIPOQ PE=1 SV=1	0.766	0.598125	22.2072	22.3758	22.8253	21.5167	21.9653	22.042	22.668	22.3497	5603489	1.9876e+06	4094484	4.09537e+06	6.14164e+06	4484048	9370	Important adipokine involved in the control of fat metabolism and insulin sensitivity, with direct anti-diabetic, anti-atherogenic and anti-inflammatory activities. Stimulates AMPK phosphorylation and activation in the liver and the skeletal muscle, enhancing glucose utilization and fatty-acid combustion. Antagonizes TNF-alpha by negatively regulating its expression in various tissues such as liv…	6	1	6	1	244	26.4	5.74
238	SERPINA5	P05154	Plasma serine protease inhibitor OS=Homo sapiens OX=9606 GN=SERPINA5 PE=1 SV=3	0.446	0.277059	22.1031	22.6965	21.1464	22.9305	21.6097	22.7746	22.3752	22.8906	1.7501e+06	5.29553e+06	3.20008e+06	6.80464e+06	5.01363e+06	6.52389e+06	5104	Heparin-dependent serine protease inhibitor acting in body fluids and secretions. Inactivates serine proteases by binding irreversibly to their serine activation site. Involved in the regulation of intravascular and extravascular proteolytic activities. Plays hemostatic roles in the blood plasma. Acts as a procoagulant and proinflammatory factor by inhibiting the anticoagulant activated protein C…	6	2	6	2	406	45.6	9.26
239	IGKV1D-8	A0A087WSZ0	Immunoglobulin kappa variable 1D-8 OS=Homo sapiens OX=9606 GN=IGKV1D-8 PE=3 SV=6	3.311	0.261046	21.2708	19.9421	21.4242	21.9379	19.5338	19.1392	20.6048	19.697	2.12171e+06	2.66138e+06	759047	547584	1.46966e+06	713038	.	V region of the variable domain of immunoglobulin light chains that participates in the antigen recognition (PubMed:24600447). Immunoglobulins, also known as antibodies, are membrane-bound or secreted glycoproteins produced by B lymphocytes. In the recognition phase of humoral immunity, the membrane-bound immunoglobulins serve as receptors which, upon binding of a specific antigen, trigger the cl…	16	1	2	1	117	12.8	7.74
240	IGHV1-24	A0A0C4DH33	Immunoglobulin heavy variable 1-24 OS=Homo sapiens OX=9606 GN=IGHV1-24 PE=3 SV=1	0.501	.	19.4915	20.3593	19.1232	19.3617	19.8824	.	20.3593	.	430557	446290	966525	.	1.23964e+06	.	.	V region of the variable domain of immunoglobulin heavy chains that participates in the antigen recognition (PubMed:24600447). Immunoglobulins, also known as antibodies, are membrane-bound or secreted glycoproteins produced by B lymphocytes. In the recognition phase of humoral immunity, the membrane-bound immunoglobulins serve as receptors which, upon binding of a specific antigen, trigger the cl…	13	1	2	1	117	12.8	5.16
241	BTD	P43251	Biotinidase OS=Homo sapiens OX=9606 GN=BTD PE=1 SV=2	1.076	0.99966	22.6254	22.5898	21.6162	23.4095	22.2691	21.7945	23.3381	22.1633	2.42373e+06	7.38105e+06	5.05433e+06	3.44956e+06	9.77235e+06	3.94044e+06	686	Catalytic release of biotin from biocytin, the product of biotin-dependent carboxylases degradation.	4	2	3	2	543	61.1	6.25
242	LCP1	P13796	Plastin-2 OS=Homo sapiens OX=9606 GN=LCP1 PE=1 SV=6	0.888	0.701471	24.0914	22.4684	21.1391	25.4434	22.4391	22.0267	22.6103	22.6829	1.74128e+06	3.0226e+07	5.68639e+06	4.05215e+06	5.90099e+06	5.64894e+06	3936	Actin-binding protein (PubMed:16636079, PubMed:17294403, PubMed:28493397). Plays a role in the activation of T-cells in response to costimulation through TCR/CD3 and CD2 or CD28 (PubMed:17294403). Modulates the cell surface expression of IL2RA/CD25 and CD69 (PubMed:17294403). {ECO:0000269|PubMed:16636079, ECO:0000269|PubMed:17294403, ECO:0000269|PubMed:28493397}.	6	2	7	2	627	70.2	5.43
243	CD14	D6RFL4	Monocyte differentiation antigen CD14 (Fragment) OS=Homo sapiens OX=9606 GN=CD14 PE=1 SV=1	.	.	.	.	.	.	.	.	.	.	.	.	.	.	.	.	.	-	8	1	1	1	213	23.3	5.26
244		A0A0G2JRQ6	Ig-like domain-containing protein (Fragment) OS=Homo sapiens OX=9606 PE=1 SV=4	0.729	0.189771	23.6821	24.4303	23.7092	24.1583	22.9207	24.977	23.9309	24.1646	1.03407e+07	12402583	7.93999e+06	3.13187e+07	1.47392e+07	1.57761e+07	.	-	14	2	22	2	117	12.7	8.29
245	PRG4	Q92954	Proteoglycan 4 OS=Homo sapiens OX=9606 GN=PRG4 PE=1 SV=3	3.827	.	19.913	18.2342	20.1703	20.447	18.4264	18.2342	.	.	889691	946889	352288	292419	.	.	10216	Plays a role in boundary lubrication within articulating joints. Prevents protein deposition onto cartilage from synovial fluid by controlling adhesion-dependent synovial growth and inhibiting the adhesion of synovial cells to the cartilage surface.; FUNCTION: Isoform F plays a role as a growth factor acting on the primitive cells of both hematopoietic and endothelial cell lineages.	2	2	2	2	1404	151	9.51
246	IGHV1OR15-1	A0A075B7D0	Immunoglobulin heavy variable 1/OR15-1 (non-functional) (Fragment) OS=Homo sapiens OX=9606 GN=IGHV1OR15-1 PE=1 SV=1	2.475	0.774504	29.5251	28.2398	29.3479	26.0673	30.5426	28.6016	27.9953	28.0403	5.15195e+08	4.65801e+07	1.56403e+09	386294915	2.46587e+08	2.31584e+08	.	-	10	1	22	1	117	13	9.13
247	CNDP1	Q96KN2	Beta-Ala-His dipeptidase OS=Homo sapiens OX=9606 GN=CNDP1 PE=1 SV=4	1.273	0.192807	20.2753	19.8877	20.1116	.	20.4224	20.1458	19.9184	19.534	854166	.	1.40525e+06	1.10018e+06	913253	636892	84735	-	4	1	1	1	507	56.7	5.3
248	IGKV1D-13	A0A0B4J2D9	Immunoglobulin kappa variable 1D-13 OS=Homo sapiens OX=9606 GN=IGKV1D-13 PE=3 SV=1	0.859	0.979246	20.226	20.2922	.	20.5236	19.8507	20.7272	20.4062	19.4711	.	998570	945464	1.64618e+06	1.28063e+06	609693	.	V region of the variable domain of immunoglobulin light chains that participates in the antigen recognition (PubMed:24600447). Immunoglobulins, also known as antibodies, are membrane-bound or secreted glycoproteins produced by B lymphocytes. In the recognition phase of humoral immunity, the membrane-bound immunoglobulins serve as receptors which, upon binding of a specific antigen, trigger the cl…	14	1	1	1	117	12.6	7.84
249	PLTP	P55058	Phospholipid transfer protein OS=Homo sapiens OX=9606 GN=PLTP PE=1 SV=1	2.283	0.341505	23.9258	22.3307	23.6504	24.889	21.7678	22.0017	22.4594	22.4821	9927465	20582530	3.57068e+06	3.98238e+06	5314826	4915034	5360	Mediates the transfer of phospholipids and free cholesterol from triglyceride-rich lipoproteins (low density lipoproteins or LDL and very low density lipoproteins or VLDL) into high-density lipoproteins (HDL) as well as the exchange of phospholipids between triglyceride-rich lipoproteins themselves (PubMed:7654777, PubMed:9132017, PubMed:11013307, PubMed:19321130, PubMed:21515415, PubMed:29883800…	3	1	3	1	493	54.7	7.01
250	IGHV3-35	A0A0C4DH35	Probable non-functional immunoglobulin heavy variable 3-35 OS=Homo sapiens OX=9606 GN=IGHV3-35 PE=1 SV=1	1.28	0.585637	25.7571	25.6131	25.703	25.7202	25.8439	24.9301	25.3636	26.2322	41184854	36619477	6.02251e+07	30317414	39788292	6.61342e+07	.	Probable non-functional open reading frame (ORF) of V region of the variable domain of immunoglobulin heavy chains (PubMed:24600447). Non-functional ORF generally cannot participate in the synthesis of a productive immunoglobulin chain due to altered V-(D)-J or switch recombination and/or splicing site (at mRNA level) and/or conserved amino acid change (protein level) (PubMed:9619395). Immunoglob…	9	1	23	1	117	12.8	7.88
251	LDHC	P07864	L-lactate dehydrogenase C chain OS=Homo sapiens OX=9606 GN=LDHC PE=1 SV=4	0.739	0.878053	20.1364	19.8213	21.1987	18.4065	19.4237	19.8606	19.9064	19.6879	1.81468e+06	230180	703262	902879	905641	708601	3948	Possible role in sperm motility.	4	1	2	1	332	36.3	7.46
252	IGHV3-16	A0A0C4DH30	Probable non-functional immunoglobulin heavy variable 3-16 OS=Homo sapiens OX=9606 GN=IGHV3-16 PE=1 SV=1	1.01	0.590167	22.173	22.7322	22.1654	22.3021	22.0394	21.811	22.1514	23.5829	3546576	3.42582e+06	4310385	3.48928e+06	4293299	10541094	.	Probable non-functional open reading frame (ORF) of V region of the variable domain of immunoglobulin heavy chains (PubMed:24600447). Non-functional ORF generally cannot participate in the synthesis of a productive immunoglobulin chain due to altered V-(D)-J or switch recombination and/or splicing site (at mRNA level) and/or conserved amino acid change (protein level) (PubMed:9619395). Immunoglob…	9	1	4	1	117	13.1	9.73
253	IGFBP3	A6XND1	Insulin-like growth factor-binding protein 3 OS=Homo sapiens OX=9606 GN=IGFBP3 PE=1 SV=1	.	.	.	.	.	.	.	.	.	.	.	.	.	.	.	.	.	IGF-binding proteins prolong the half-life of the IGFs and have been shown to either inhibit or stimulate the growth promoting effects of the IGFs on cell culture. They alter the interaction of IGFs with their cell surface receptors. Also exhibits IGF-independent antiproliferative and apoptotic effects mediated by its receptor TMEM219/IGFBP-3R. {ECO:0000256|ARBA:ARBA00002029}.	6	1	2	1	263	29	8.46
254	SELENOP	P49908	Selenoprotein P OS=Homo sapiens OX=9606 GN=SELENOP PE=1 SV=3	0.789	0.182576	20.7515	21.3701	20.9699	19.973	21.0776	21.6262	21.1272	21.3121	1.54856e+06	681743	2.21309e+06	3.0699e+06	2.11094e+06	2.18431e+06	6414	Might be responsible for some of the extracellular antioxidant defense properties of selenium or might be involved in the transport of selenium. May supply selenium to tissues such as brain and testis.	4	2	5	2	381	43.2	7.87
255	EFEMP1	A0A0U1RQV3	EGF-containing fibulin-like extracellular matrix protein 1 (Fragment) OS=Homo sapiens OX=9606 GN=EFEMP1 PE=1 SV=1	1.133	0.491265	20.013	19.6915	20.4029	19.6991	19.8372	19.3395	.	19.9742	1045321	563842	936675	629157	.	864100	.	-	8	1	4	1	280	31.7	6.62
256	HGFAC	D6RAR4	Hepatocyte growth factor activator OS=Homo sapiens OX=9606 GN=HGFAC PE=1 SV=1	0.891	0.899638	21.3576	21.3032	.	21.9139	20.4403	21.0794	21.343	21.4612	.	2.61745e+06	1422811	2.10139e+06	2.4514e+06	2422093	3083	-	2	1	2	1	662	71.4	7.05
257	FCGBP	Q9Y6R7	IgGFc-binding protein OS=Homo sapiens OX=9606 GN=FCGBP PE=1 SV=3	0.43	0.0450166	21.1121	22.2564	20.6055	21.435	21.1761	21.6151	22.3929	22.5895	1202902	1.87808e+06	2369409	3.04622e+06	5.07548e+06	5.29501e+06	8857	May be involved in the maintenance of the mucosal structure as a gel-like component of the mucosa. {ECO:0000269|PubMed:9182547}.	0	1	2	1	5405	571.6	5.34
258	IGHV2-70	A0A0J9YVU5	Immunoglobulin heavy variable 2-70 (Fragment) OS=Homo sapiens OX=9606 GN=IGHV2-70 PE=1 SV=1	0.087	0.332371	22.4779	24.9316	19.2562	.	23.3985	25.4565	24.8441	24.2418	472117	.	11057022	43667479	2.77562e+07	1.66432e+07	.	-	6	1	19	1	119	13.4	8.48
259	FETUB	E9PG08	Fetuin-B OS=Homo sapiens OX=9606 GN=FETUB PE=1 SV=1	1.076	0.562266	19.9468	19.6444	20.467	19.3175	19.8256	19.7197	18.8524	20.0973	1.09278e+06	432800	929168	818846	436201	941077	26998	-	3	1	1	1	317	34.5	6.02
260	IGLV2-8	P01709	Immunoglobulin lambda variable 2-8 OS=Homo sapiens OX=9606 GN=IGLV2-8 PE=1 SV=2	0.696	0.32929	23.6857	24.0948	24.2486	23.5355	22.9998	23.7419	24.4074	24.0584	15028664	8.0544e+06	8.3874e+06	1.3305e+07	2.05073e+07	1.46565e+07	.	V region of the variable domain of immunoglobulin light chains that participates in the antigen recognition (PubMed:24600447). Immunoglobulins, also known as antibodies, are membrane-bound or secreted glycoproteins produced by B lymphocytes. In the recognition phase of humoral immunity, the membrane-bound immunoglobulins serve as receptors which, upon binding of a specific antigen, trigger the cl…	7	1	9	1	118	12.4	5.91
261	IGHV1-45	A0A0A0MS14	Immunoglobulin heavy variable 1-45 OS=Homo sapiens OX=9606 GN=IGHV1-45 PE=3 SV=1	0.797	0.326779	21.4771	21.9295	21.7285	21.1213	21.5173	21.8442	21.3449	22.4052	2620010	1.51112e+06	3.00154e+06	3.57051e+06	2.45472e+06	4659866	.	V region of the variable domain of immunoglobulin heavy chains that participates in the antigen recognition (PubMed:24600447). Immunoglobulins, also known as antibodies, are membrane-bound or secreted glycoproteins produced by B lymphocytes. In the recognition phase of humoral immunity, the membrane-bound immunoglobulins serve as receptors which, upon binding of a specific antigen, trigger the cl…	9	1	7	1	117	13.5	9.1
262	IGKJ1	A0A0A0MT89	Immunoglobulin kappa joining 1 OS=Homo sapiens OX=9606 GN=IGKJ1 PE=4 SV=2	0.889	0.723689	22.3158	22.4598	22.0821	22.4947	22.3409	21.9338	22.8047	22.5101	3.3476e+06	3.91499e+06	5.31229e+06	3799444	6.7523e+06	5011441	.	J region of the variable domain of immunoglobulin kappa light chains that participates in the antigen recognition (PubMed:24600447). Immunoglobulins, also known as antibodies, are membrane-bound or secreted glycoproteins produced by B lymphocytes. In the recognition phase of humoral immunity, the membrane-bound immunoglobulins serve as receptors which, upon binding of a specific antigen, trigger …	67	1	12	1	12	1.4	8.84
263	IGLV7-46	A0A075B6I9	Immunoglobulin lambda variable 7-46 OS=Homo sapiens OX=9606 GN=IGLV7-46 PE=3 SV=4	0.849	0.809976	24.9	25.0942	25.1064	24.9417	24.608	24.2486	25.1774	25.5631	2.72356e+07	2.13481e+07	2.55703e+07	18903616	3.49693e+07	4.15914e+07	.	V region of the variable domain of immunoglobulin light chains that participates in the antigen recognition (PubMed:24600447). Immunoglobulins, also known as antibodies, are membrane-bound or secreted glycoproteins produced by B lymphocytes. In the recognition phase of humoral immunity, the membrane-bound immunoglobulins serve as receptors which, upon binding of a specific antigen, trigger the cl…	8	1	13	1	117	12.5	7.2
264	PROZ	P22891	Vitamin K-dependent protein Z OS=Homo sapiens OX=9606 GN=PROZ PE=1 SV=2	0.785	0.991699	20.6712	20.7511	20.7642	20.5717	.	21.0583	19.9149	21.0173	1.34283e+06	1.03243e+06	.	2070886	911037	1780677	8858	Appears to assist hemostasis by binding thrombin and promoting its association with phospholipid vesicles. Inhibits activity of the coagulation protease factor Xa in the presence of SERPINA10, calcium and phospholipids.	2	1	3	1	400	44.7	5.97
265	ITGA1	P56199	Integrin alpha-1 OS=Homo sapiens OX=9606 GN=ITGA1 PE=1 SV=2	1.07	0.72613	20.1723	20.1286	20.1975	20.1578	20.1615	20.3858	19.8923	20.0635	906565	774903	1.17276e+06	1.29934e+06	896865	919290	3672	Integrin alpha-1/beta-1 is a receptor for laminin and collagen. It recognizes the proline-hydroxylated sequence G-F-P-G-E-R in collagen. Involved in anchorage-dependent, negative regulation of EGF-stimulated cell growth. {ECO:0000269|PubMed:15592458}.	1	1	3	1	1179	130.8	6.29
266	OR51G2	Q8NGK0	Olfactory receptor 51G2 OS=Homo sapiens OX=9606 GN=OR51G2 PE=2 SV=1	0.28	0.985033	22.9768	23.7628	19.9276	24.1575	22.2691	17.5486	24.1035	24.5453	751912	1.23959e+07	5.0545e+06	181815	1.66124e+07	2.05408e+07	81282	Odorant receptor. {ECO:0000305}.	10	1	59	1	314	35	8.59
267	IGLV2-23	P01705	Immunoglobulin lambda variable 2-23 OS=Homo sapiens OX=9606 GN=IGLV2-23 PE=1 SV=2	0.859	0.808382	21.4519	21.616	21.0223	21.8638	21.3427	20.8713	21.562	22.142	1.60583e+06	2.52816e+06	2.65938e+06	1.81908e+06	2.85335e+06	3.88276e+06	.	V region of the variable domain of immunoglobulin light chains that participates in the antigen recognition (PubMed:24600447). Immunoglobulins, also known as antibodies, are membrane-bound or secreted glycoproteins produced by B lymphocytes. In the recognition phase of humoral immunity, the membrane-bound immunoglobulins serve as receptors which, upon binding of a specific antigen, trigger the cl…	7	1	3	1	113	11.9	5.91
268	CAT	P04040	Catalase OS=Homo sapiens OX=9606 GN=CAT PE=1 SV=3	.	.	.	.	.	.	.	.	.	.	.	.	.	.	.	.	847	Occurs in almost all aerobically respiring organisms and serves to protect cells from the toxic effects of hydrogen peroxide. Promotes growth of cells including T-cells, B-cells, myeloid leukemia cells, melanoma cells, mastocytoma cells and normal and transformed fibroblast cells. {ECO:0000269|PubMed:7882369}.	2	1	1	1	527	59.7	7.39
269	GP5	P40197	Platelet glycoprotein V OS=Homo sapiens OX=9606 GN=GP5 PE=1 SV=1	0.72	0.993625	18.2755	18.8006	18.7063	18.4216	17.4008	15.9592	18.8954	19.6427	322500	232590	173045	60417.9	449380	686699	2814	The GPIb-V-IX complex functions as the vWF receptor and mediates vWF-dependent platelet adhesion to blood vessels. The adhesion of platelets to injured vascular surfaces in the arterial circulation is a critical initiating event in hemostasis.	5	1	3	1	560	60.9	9.63
270	GOLM1	C9JYM4	Golgi membrane protein 1 (Fragment) OS=Homo sapiens OX=9606 GN=GOLM1 PE=1 SV=1	0.479	0.506282	20.654	21.3802	19.1592	21.3722	.	.	20.937	21.7188	441421	1.79817e+06	.	.	1.85019e+06	2.89564e+06	.	-	7	1	1	1	121	13.7	9.48
271	ERN1	O75460	Serine/threonine-protein kinase/endoribonuclease IRE1 OS=Homo sapiens OX=9606 GN=ERN1 PE=1 SV=2	2.952	0.713154	23.9698	22.1245	25.03	19.6086	23.7625	21.7769	22.3383	22.2009	25831756	529567	14230478	3.4079e+06	4886849	4.04466e+06	2081	Serine/threonine-protein kinase and endoribonuclease that acts as a key sensor for the endoplasmic reticulum unfolded protein response (UPR) (PubMed:11779464, PubMed:11175748, PubMed:12637535, PubMed:9637683, PubMed:21317875, PubMed:28128204). In unstressed cells, the endoplasmic reticulum luminal domain is maintained in its inactive monomeric state by binding to the endoplasmic reticulum chapero…	1	1	11	1	977	109.7	6.42
272	BRIP1	Q9BX63-2	Isoform 2 of Fanconi anemia group J protein OS=Homo sapiens OX=9606 GN=BRIP1	0.751	.	20.7676	21.253	.	20.7676	.	20.7168	21.643	.	.	1.18258e+06	.	1.63443e+06	3018093	.	.	DNA-dependent ATPase and 5' to 3' DNA helicase required for the maintenance of chromosomal stability. Acts late in the Fanconi anemia pathway, after FANCD2 ubiquitination. Involved in the repair of DNA double-strand breaks by homologous recombination in a manner that depends on its association with BRCA1. {ECO:0000269|PubMed:11301010, ECO:0000269|PubMed:14983014, ECO:0000269|PubMed:16116421, ECO:…	1	1	3	1	994	112.4	8.21
273	PHLDA1	Q8WV24	Pleckstrin homology-like domain family A member 1 OS=Homo sapiens OX=9606 GN=PHLDA1 PE=1 SV=4	1.416	0.521038	21.3836	21.0237	21.8098	20.5855	21.4963	20.5874	21.3808	20.9947	2.77183e+06	1.04231e+06	2958186	1.49422e+06	2.51648e+06	1.75295e+06	22822	Seems to be involved in regulation of apoptosis. May be involved in detachment-mediated programmed cell death. May mediate apoptosis during neuronal development. May be involved in regulation of anti-apoptotic effects of IGF1. May be involved in translational regulation. {ECO:0000269|PubMed:11369516, ECO:0000269|PubMed:12738777}.	4	1	3	1	401	45	9.89
274	COMP	P49747	Cartilage oligomeric matrix protein OS=Homo sapiens OX=9606 GN=COMP PE=1 SV=2	1.712	0.510537	22.5484	21.7271	23.2526	20.9081	22.6188	21.8429	21.2635	21.9796	7534975	1.30348e+06	6440835	3567469	2.32003e+06	3.46941e+06	1311	May play a role in the structural integrity of cartilage via its interaction with other extracellular matrix proteins such as the collagens and fibronectin. Can mediate the interaction of chondrocytes with the cartilage extracellular matrix through interaction with cell surface integrin receptors. Could play a role in the pathogenesis of osteoarthritis. Potent suppressor of apoptosis in both prim…	2	1	1	1	757	82.8	4.6
275	TSPAN14	H7BXY6	Tetraspanin OS=Homo sapiens OX=9606 GN=TSPAN14 PE=1 SV=1	0.305	0.785181	26.6147	26.3922	18.0345	28.0348	24.977	20.3902	27.2048	26.6886	202440	182162360	33024796	1.30327e+06	1.42558e+08	9.07403e+07	.	-	4	1	23	1	213	23.9	7.77
276	ZNF320	M0QX96	Zinc finger protein 320 (Fragment) OS=Homo sapiens OX=9606 GN=ZNF320 PE=1 SV=1	1.273	0.784645	20.6861	20.5139	21.2488	19.8948	20.6047	20.2565	19.9533	21.0847	1.87883e+06	645769	1.59455e+06	1.18793e+06	935605	1.8658e+06	.	-	4	1	7	1	155	18.2	6.61
277	HELZ2	Q9BYK8	Helicase with zinc finger domain 2 OS=Homo sapiens OX=9606 GN=HELZ2 PE=1 SV=6	0.304	0.102907	22.5566	24.1569	22.6028	23.2703	20.946	23.5882	24.3227	24.4246	4.80252e+06	6.70216e+06	2.02013e+06	11959929	19337869	18892541	85441	Helicase that acts as a transcriptional coactivator for a number of nuclear receptors including PPARA, PPARG, THRA, THRB and RXRA. {ECO:0000269|PubMed:16239304, ECO:0000269|PubMed:23525231}.	0	1	9	1	2649	294.5	7.49
278	UGGT2	Q9NYU1	UDP-glucose:glycoprotein glucosyltransferase 2 OS=Homo sapiens OX=9606 GN=UGGT2 PE=1 SV=4	0.36	0.596601	21.5412	21.9287	.	22.4548	18.4369	.	21.7678	22.0734	.	3808182	354862	.	3.29082e+06	3.70257e+06	55757	Recognizes glycoproteins with minor folding defects. Reglucosylates single N-glycans near the misfolded part of the protein, thus providing quality control for protein folding in the endoplasmic reticulum. Reglucosylated proteins are recognized by calreticulin for recycling to the endoplasmic reticulum and refolding or degradation. {ECO:0000269|PubMed:24415556}.	1	1	6	1	1516	174.6	6.89
279	PREPL	Q4J6C6	Prolyl endopeptidase-like OS=Homo sapiens OX=9606 GN=PREPL PE=1 SV=1	0.534	.	21.0527	21.9632	.	.	21.0527	.	22.0674	21.8509	.	.	2.17521e+06	.	4050271	3.17333e+06	9581	Serine peptidase whose precise substrate specificity remains unclear (PubMed:16143824, PubMed:16385448, PubMed:28726805). Does not cleave peptides after a arginine or lysine residue (PubMed:16143824). Regulates trans-Golgi network morphology and sorting by regulating the membrane binding of the AP-1 complex (PubMed:23321636). May play a role in the regulation of synaptic vesicle exocytosis (PubMe…	2	1	1	1	727	83.9	6.38
280	SSH3	Q8TE77-5	Isoform 5 of Protein phosphatase Slingshot homolog 3 OS=Homo sapiens OX=9606 GN=SSH3	.	.	.	.	.	.	.	.	.	.	.	.	.	.	.	.	.	Protein phosphatase which may play a role in the regulation of actin filament dynamics. Can dephosphorylate and activate the actin binding/depolymerizing factor cofilin, which subsequently binds to actin filaments and stimulates their disassembly (By similarity). {ECO:0000250}.	23	1	1	1	141	16.3	8.94
281	IGKV1-37	A0A075B6S9	Probable non-functional immunoglobulinn kappa variable 1-37 OS=Homo sapiens OX=9606 GN=IGKV1-37 PE=1 SV=7	1.203	.	20.1404	19.8951	.	20.1404	.	.	20.1247	19.622	.	765594	.	.	1.0536e+06	676929	.	Probable non-functional open reading frame (ORF) of V region of the variable domain of immunoglobulin light chains (PubMed:24600447). Non-functional ORF generally cannot participate in the synthesis of a productive immunoglobulin chain due to altered V-(D)-J or switch recombination and/or splicing site (at mRNA level) and/or conserved amino acid change (protein level) (PubMed:9619395). Immunoglob…	14	1	3	1	117	12.7	9.25
282	ABCA12	Q86UK0	Glucosylceramide transporter ABCA12 OS=Homo sapiens OX=9606 GN=ABCA12 PE=1 SV=3	0.963	0.494156	22.0376	22.2554	21.3655	22.2855	22.2824	22.3373	22.4251	21.9633	2.0371e+06	3386559	5.10126e+06	5.0253e+06	5.18992e+06	3.43055e+06	26154	Probable transporter involved in lipid homeostasis.	0	1	1	1	2595	293	7.75
283	TTN	Q8WZ42	Titin OS=Homo sapiens OX=9606 GN=TTN PE=1 SV=4	2.614	0.190324	22.3578	21.5573	22.5958	.	22.0727	22.3612	20.9483	20.8172	4.77947e+06	.	4411121	5.10926e+06	1.86466e+06	1.55002e+06	7273	Key component in the assembly and functioning of vertebrate striated muscles. By providing connections at the level of individual microfilaments, it contributes to the fine balance of forces between the two halves of the sarcomere. The size and extensibility of the cross-links are the main determinants of sarcomere extensibility properties of muscle. In non-muscle cells, seems to play a role in c…	0	1	3	1	34350	3813.7	6.35
284	HLTF	Q14527	Helicase-like transcription factor OS=Homo sapiens OX=9606 GN=HLTF PE=1 SV=2	1.944	0.164033	21.0026	19.9933	20.2829	21.6981	20.6317	19.3185	20.6466	19.6728	961847	2253939	1.62468e+06	620036	1.51278e+06	701203	6596	Has both helicase and E3 ubiquitin ligase activities. Possesses intrinsic ATP-dependent nucleosome-remodeling activity; This activity may be required for transcriptional activation or repression of specific target promoters (By similarity). These may include the SERPINE1 and HIV-1 promoters and the SV40 enhancer, to which this protein can bind directly. Plays a role in error-free postreplication …	2	1	4	1	1009	113.9	8.6
285	CDC42BPG	Q6DT37	Serine/threonine-protein kinase MRCK gamma OS=Homo sapiens OX=9606 GN=CDC42BPG PE=1 SV=2	1.672	0.222566	18.535	17.8941	18.5371	.	18.533	16.9843	18.5126	17.7933	286796	.	379309	122963	344665	190567	55561	May act as a downstream effector of CDC42 in cytoskeletal reorganization. Contributes to the actomyosin contractility required for cell invasion, through the regulation of MYPT1 and thus MLC2 phosphorylation (By similarity). {ECO:0000250|UniProtKB:Q5VT25, ECO:0000269|PubMed:15194684}.	2	1	3	1	1551	172.4	6.28
286	DHX37	Q8IY37	Probable ATP-dependent RNA helicase DHX37 OS=Homo sapiens OX=9606 GN=DHX37 PE=1 SV=1	0.01	.	.	20.0378	.	.	.	20.0378	.	.	.	.	.	1.02086e+06	.	.	57647	ATP-binding RNA helicase that plays a role in maturation of the small ribosomal subunit in ribosome biogenesis (PubMed:30582406). Required for the release of the U3 snoRNP from pre-ribosomal particles (PubMed:30582406). Plays a role in early testis development (PubMed:31287541, PubMed:31337883). Probably plays also a role in brain development (PubMed:31256877). {ECO:0000269|PubMed:30582406, ECO:0…	1	1	1	1	1157	129.5	8.1
287	MBTD1	Q05BQ5	MBT domain-containing protein 1 OS=Homo sapiens OX=9606 GN=MBTD1 PE=1 SV=2	0.888	0.849426	22.9711	22.9925	23.4176	22.4362	22.8926	23.0647	22.7195	23.1574	8.44833e+06	3.7593e+06	7.78683e+06	8.32062e+06	6.36517e+06	7.84875e+06	54799	Putative Polycomb group (PcG) protein. PcG proteins maintain the transcriptionally repressive state of genes, probably via a modification of chromatin, rendering it heritably changed in its expressibility (By similarity). Specifically binds to monomethylated and dimethylated 'Lys-20' on histone H4. {ECO:0000250, ECO:0000269|PubMed:19841675}.	1	1	15	1	628	70.5	7.77
288	PRDX1	Q06830	Peroxiredoxin-1 OS=Homo sapiens OX=9606 GN=PRDX1 PE=1 SV=1	3.493	.	22.2504	20.4458	22.2504	.	.	20.4458	.	.	3.76178e+06	.	.	1.35454e+06	.	.	5052	Thiol-specific peroxidase that catalyzes the reduction of hydrogen peroxide and organic hydroperoxides to water and alcohols, respectively. Plays a role in cell protection against oxidative stress by detoxifying peroxides and as sensor of hydrogen peroxide-mediated signaling events. Might participate in the signaling cascades of growth factors and tumor necrosis factor-alpha by regulating the int…	6	1	1	1	199	22.1	8.13
289	GAS6	Q14393	Growth arrest-specific protein 6 OS=Homo sapiens OX=9606 GN=GAS6 PE=1 SV=3	.	.	.	.	.	.	.	.	.	.	.	.	.	.	.	.	2621	Ligand for tyrosine-protein kinase receptors AXL, TYRO3 and MER whose signaling is implicated in cell growth and survival, cell adhesion and cell migration. GAS6/AXL signaling plays a role in various processes such as endothelial cell survival during acidification by preventing apoptosis, optimal cytokine signaling during human natural killer cell development, hepatic regeneration, gonadotropin-r…	2	1	1	1	678	74.9	5.69
290	ANO6	A0A7P0TBI1	Anoctamin-6 OS=Homo sapiens OX=9606 GN=ANO6 PE=4 SV=1	0.826	0.801903	24.3156	24.4104	24.1567	24.5586	24.1965	24.7141	24.4724	23.9399	14101034	16369160	19225911	2.61014e+07	21452429	13500579	.	-	1	1	13	1	771	89.9	8.62
291	RNF214	Q8ND24	RING finger protein 214 OS=Homo sapiens OX=9606 GN=RNF214 PE=1 SV=2	0.546	0.330723	20.7539	21.4524	.	21.1029	20.2927	21.8845	20.6282	21.5715	.	1.49192e+06	1.28442e+06	3671841	1.49366e+06	2.61453e+06	257160	-	2	1	1	1	703	77.6	6.95
292	COL6A1	A0A087X0S5	Collagen alpha-1(VI) chain OS=Homo sapiens OX=9606 GN=COL6A1 PE=1 SV=1	.	.	.	.	.	.	.	.	.	.	.	.	.	.	.	.	.	-	2	1	1	1	1026	108.3	5.43
293	PRKAG2	A0A494C1K7	5'-AMP-activated protein kinase subunit gamma-2 OS=Homo sapiens OX=9606 GN=PRKAG2 PE=1 SV=1	0.994	0.899514	21.4973	21.5857	20.9228	21.3529	22.007	22.1749	20.9398	21.362	1.4988e+06	1.7743e+06	4214646	4.49051e+06	1.85374e+06	2.26123e+06	51422	-	2	1	10	1	524	58.3	8.94
294	DPY19L4	Q7Z388	Probable C-mannosyltransferase DPY19L4 OS=Homo sapiens OX=9606 GN=DPY19L4 PE=1 SV=1	0.339	.	22.3001	22.3422	.	23.2539	18.3131	.	22.3422	.	.	6.62639e+06	325671	.	4.90007e+06	.	286148	Probable C-mannosyltransferase that mediates C-mannosylation of tryptophan residues on target proteins. {ECO:0000250}.	3	1	7	1	723	83.7	8.16
295	GUF1	Q8N442	Translation factor GUF1, mitochondrial OS=Homo sapiens OX=9606 GN=GUF1 PE=2 SV=1	0.831	0.103083	19.9626	20.5193	20.112	20.1746	19.5136	20.3784	20.3081	20.817	854450	783974	748460	1.29271e+06	1.19646e+06	1.54977e+06	60558	Promotes mitochondrial protein synthesis. May act as a fidelity factor of the translation reaction, by catalyzing a one-codon backward translocation of tRNAs on improperly translocated ribosomes. Binds to mitochondrial ribosomes in a GTP-dependent manner. {ECO:0000255|HAMAP-Rule:MF_03137}.	1	1	2	1	669	74.3	8.59
296	TMCO1	A0A0D9SEL8	Calcium load-activated calcium channel OS=Homo sapiens OX=9606 GN=TMCO1 PE=1 SV=1	.	.	.	.	.	.	.	.	.	.	.	.	.	.	.	.	.	-	22	1	3	1	152	17.4	10.73
297	VPS39	Q96JC1	Vam6/Vps39-like protein OS=Homo sapiens OX=9606 GN=VPS39 PE=1 SV=2	0.544	0.475552	20.4476	21.3332	.	19.0643	21.1406	22.0541	20.5172	20.9818	.	363135	2.31188e+06	4.12972e+06	1.38306e+06	1.73739e+06	23339	Regulator of TGF-beta/activin signaling, inhibiting SMAD3- and activating SMAD2-dependent transcription. Acts by interfering with SMAD3/SMAD4 complex formation, this would lead to inhibition of SMAD3-dependent transcription and relieve SMAD3 inhibition of SMAD2-dependent promoters, thus increasing SMAD2-dependent transcription. Does not affect TGF-beta-induced SMAD2 or SMAD3 phosphorylation, nor …	1	1	4	1	886	101.7	6.99
298	SPSB4	Q96A44	SPRY domain-containing SOCS box protein 4 OS=Homo sapiens OX=9606 GN=SPSB4 PE=1 SV=1	1.497	0.56353	21.4599	21.146	22.1417	21.1401	20.7098	19.7875	22.1055	20.5583	3.48891e+06	1.53088e+06	1.71505e+06	858264	4.15862e+06	1.29537e+06	92369	Substrate recognition component of a SCF-like ECS (Elongin BC-CUL2/5-SOCS-box protein) E3 ubiquitin-protein ligase complex which mediates the ubiquitination and subsequent proteasomal degradation of target proteins (PubMed:21199876, PubMed:15601820). Negatively regulates nitric oxide (NO) production and limits cellular toxicity in activated macrophages by mediating the ubiquitination and proteaso…	6	1	2	1	273	30.2	9.35
299	PRSS1	E7EQ64	Trypsin-1 OS=Homo sapiens OX=9606 GN=PRSS1 PE=1 SV=1	1.009	0.763582	22.9173	23.3962	23.7357	21.983	22.4296	24.4455	22.417	22.1555	10532275	2.74593e+06	5649311	21667371	5.16118e+06	3919382	.	-	8	1	10	1	261	28.1	7.25
300	OSBPL10	Q9BXB5	Oxysterol-binding protein-related protein 10 OS=Homo sapiens OX=9606 GN=OSBPL10 PE=1 SV=2	.	.	.	.	.	.	.	.	.	.	.	.	.	.	.	.	114884	Probable lipid transporter involved in lipid countertransport between the endoplasmic reticulum and the plasma membrane. Its ability to bind phosphatidylserine, suggests that it specifically exchanges phosphatidylserine with phosphatidylinositol 4-phosphate (PI4P), delivering phosphatidylserine to the plasma membrane in exchange for PI4P (PubMed:23934110) (Probable). Plays a role in negative regu…	6	1	1	1	764	83.9	8.31
301	CNGB3	A0A5J6DSN8	Cyclic nucleotide gated channel subunit beta 3 splice variant OS=Homo sapiens OX=9606 GN=CNGB3 PE=2 SV=1	.	.	.	.	.	.	.	.	.	.	.	.	.	.	.	.	.	-	5	1	1	1	562	65	8.09
302	ERVK-9	P63126	Endogenous retrovirus group K member 9 Gag polyprotein OS=Homo sapiens OX=9606 GN=ERVK-9 PE=1 SV=2	.	.	.	.	.	.	.	.	.	.	.	.	.	.	.	.	.	The products of the Gag polyproteins of infectious retroviruses perform highly complex orchestrated tasks during the assembly, budding, maturation, and infection stages of the viral replication cycle. During viral assembly, the proteins form membrane associations and self-associations that ultimately result in budding of an immature virion from the infected cell. Gag precursors also function duri…	6	1	1	1	666	74	8.82
303	WASHC2A	B1AP61	WASH complex subunit 2A (Fragment) OS=Homo sapiens OX=9606 GN=WASHC2A PE=1 SV=1	0.608	0.168936	24.3524	24.9204	24.636	24.3616	23.9871	24.362	25.1898	25.0783	1.96573e+07	1.42797e+07	16628198	20448571	35272055	2.97203e+07	.	-	8	1	19	1	156	17.6	5.68
304	COL6A3	P12111	Collagen alpha-3(VI) chain OS=Homo sapiens OX=9606 GN=COL6A3 PE=1 SV=5	0.568	.	16.8169	17.6327	.	.	16.8169	17.6327	.	.	.	.	115449	192726	.	.	1293	Collagen VI acts as a cell-binding protein.	1	1	1	1	3177	343.5	6.68
305	ABCC10	H0Y904	ATP-binding cassette sub-family C member 10 (Fragment) OS=Homo sapiens OX=9606 GN=ABCC10 PE=1 SV=1	.	.	.	.	.	.	.	.	.	.	.	.	.	.	.	.	.	-	15	1	2	1	129	14.1	8.54
306	SACS	Q9NZJ4	Sacsin OS=Homo sapiens OX=9606 GN=SACS PE=1 SV=2	100	.	20.7724	.	20.7724	.	.	.	.	.	1.35041e+06	.	.	.	.	.	26278	Co-chaperone which acts as a regulator of the Hsp70 chaperone machinery and may be involved in the processing of other ataxia-linked proteins. {ECO:0000269|PubMed:19208651}.	0	1	1	1	4579	520.8	7.05
307	ZSWIM9	Q86XI8	Uncharacterized protein ZSWIM9 OS=Homo sapiens OX=9606 GN=ZSWIM9 PE=1 SV=2	0.409	0.0191516	23.8638	25.077	24.2446	23.4857	23.7567	25.047	24.9315	25.2361	14986691	7781506	14173790	32876290	29489784	33156114	374920	-	2	1	4	1	627	70	8.57
308	BRF1	Q92994	Transcription factor IIIB 90 kDa subunit OS=Homo sapiens OX=9606 GN=BRF1 PE=1 SV=1	1.456	0.538887	20.5562	20.0005	20.3911	21.1703	19.7641	19.1779	.	20.5211	1.0368e+06	1.5633e+06	890432	562461	.	1.26247e+06	2972	General activator of RNA polymerase which utilizes different TFIIIB complexes at structurally distinct promoters. The isoform 1 is involved in the transcription of tRNA, adenovirus VA1, 7SL and 5S RNA. Isoform 2 is required for transcription of the U6 promoter.	2	1	1	1	677	73.8	5.43
309	TNFRSF1A	P19438-5	Isoform 5 of Tumor necrosis factor receptor superfamily member 1A OS=Homo sapiens OX=9606 GN=TNFRSF1A	0.986	0.994787	24.3361	23.9927	23.8473	25.3215	22.635	24.4439	23.5095	23.8682	11379306	27776534	6513586	21643931	11005381	12846509	.	Receptor for TNFSF2/TNF-alpha and homotrimeric TNFSF1/lymphotoxin-alpha. The adapter molecule FADD recruits caspase-8 to the activated receptor. The resulting death-inducing signaling complex (DISC) performs caspase-8 proteolytic activation which initiates the subsequent cascade of caspases (aspartate-specific cysteine proteases) mediating apoptosis. Contributes to the induction of non-cytocidal …	7	1	15	1	218	24.2	7.71
310	DDHD2	H0YF30	Phospholipase DDHD2 (Fragment) OS=Homo sapiens OX=9606 GN=DDHD2 PE=1 SV=1	0.571	.	16.6969	17.4829	16.929	.	16.4202	.	.	17.4829	94080.6	.	87695.4	.	.	153682	.	-	17	1	1	1	183	20.5	6.87
311	IQANK1	A8MXQ7	IQ motif and ankyrin repeat domain-containing protein 1 OS=Homo sapiens OX=9606 GN=IQANK1 PE=4 SV=3	0.662	0.145042	24.1037	24.7232	24.0116	23.8492	24.3949	24.2528	25.1618	24.6076	12751425	10010723	22060070	18957802	34593300	21446166	.	-	2	1	1	1	560	63.5	6.77
312	STXBP5L	Q9Y2K9	Syntaxin-binding protein 5-like OS=Homo sapiens OX=9606 GN=STXBP5L PE=1 SV=2	1.086	0.898656	22.3361	22.2412	22.2416	22.8119	21.7643	22.5156	22.1231	22.0389	3.73897e+06	4.87782e+06	3562059	5.68641e+06	4.20987e+06	3615064	9515	Plays a role in vesicle trafficking and exocytosis inhibition. In pancreatic beta-cells, inhibits insulin secretion probably by interacting with and regulating STX1A and STX4, key t-SNARE proteins involved in the fusion of insulin granules to the plasma membrane. Plays also a role in neurotransmitter release by inhibiting basal acetylcholine release from axon terminals and by preventing synaptic …	1	1	7	1	1186	131.8	6.95
